# Supplementary material for: Transcriptomic analysis of pathways regulated by toll-like receptor 4 in a murine model of chronic pulmonary inflammation and carcinogenesis
Source: Mol Cancer. 2009 Nov 19;8:107. doi: 10.1186/1476-4598-8-107 (PMC2785769; doi:10.1186/1476-4598-8-107)
Supplement: Additional file 2 — Additional Table 1: A comprehensive compilation of all the data used for the analyses. A) All microarray probes (Tab A) and profile(s) to which they were assigned. Flag columns: early clusters (columns D, E, L, M, N); late clusters (columns F, G, H, I, J, K). Data columns: BHT_1day up_KO_supervised (L) = early pattern (cluster 3), genes upregulated early in BALBLpsd 1 day following BHT vs. BALB; BHT_1day up_KO_unsupervised (E), genes with similar patterns as cluster 3 early (L); BHT_1day down_KO_supervised (M) = cluster 4 early, genes downregulated early (1 day following BHT) in BALBLpsd vs. BALB; BHT_1day_down_KO_unsupervised (D), patterns similar to cluster 4 early (M); BHT_WT_recovery_unsupervised (N) genes with late recovery BALBLpsd; Up_WT_tumor_supervised (F) = cluster 1 late, genes upregulated in BALB tumors vs. BALBLpsd; Up_WT_tumor_unsupervised (J), patterns similar to cluster 1 late (F); Up_KO_tumor_supervised (G) = cluster 4 late, genes up-regulated in BALBLpsd tumors vs. BALB; Up_KO_tumor_unsupervised (H), patterns similar to cluster 4 late (G); Down_WT_tumor-supervised (K) = cluster 5 late, genes down-regulated in BALB tumors vs. BALBLpsd; Down_WT_tumor_unsupervised (I), patterns similar to cluster 5 late (K). Uninvolved genes: increased or decreased in BALB uninvolved tissue vs. BALBLpsd (B); increased or decreased in BALBLpsd uninvolved vs. BALB (C). B) DAVID analysis genes (Tab B) enrichment criteria: p values below 3 × 10-4 (protocol 1, early genes) and 1 × 10-4 (protocol 2, late genes); non-specific categories (> 100 genes) not included. Categories based on primary and secondary biological significance (D and E, respectively). C. DAVID analysis (Tab C), protocol 1 early genes based on combination in columns D, E, L, M, and N (Tab A). Red font = GO categories for selected analysis (SM Table 1B); yellow = categories not included. D. DAVID analysis (Tab D), protocol 2 late genes based on combination in columns F, G, H, I, J, and K (Tab A). Color schem [file 1476-4598-8-107-S2.ZIP]

Archive with 1 entries (1 files):
- AKBAuer_SM_TABLE_1_FINAL.xls
