# Supplementary material for: Transcriptomic analysis of pathways regulated by toll-like receptor 4 in a murine model of chronic pulmonary inflammation and carcinogenesis
Source: Mol Cancer. 2009 Nov 19;8:107. doi: 10.1186/1476-4598-8-107 (PMC2785769; doi:10.1186/1476-4598-8-107)
Supplement: Additional file 2 — Additional Table 1: A comprehensive compilation of all the data used for the analyses. A) All microarray probes (Tab A) and profile(s) to which they were assigned. Flag columns: early clusters (columns D, E, L, M, N); late clusters (columns F, G, H, I, J, K). Data columns: BHT_1day up_KO_supervised (L) = early pattern (cluster 3), genes upregulated early in BALBLpsd 1 day following BHT vs. BALB; BHT_1day up_KO_unsupervised (E), genes with similar patterns as cluster 3 early (L); BHT_1day down_KO_supervised (M) = cluster 4 early, genes downregulated early (1 day following BHT) in BALBLpsd vs. BALB; BHT_1day_down_KO_unsupervised (D), patterns similar to cluster 4 early (M); BHT_WT_recovery_unsupervised (N) genes with late recovery BALBLpsd; Up_WT_tumor_supervised (F) = cluster 1 late, genes upregulated in BALB tumors vs. BALBLpsd; Up_WT_tumor_unsupervised (J), patterns similar to cluster 1 late (F); Up_KO_tumor_supervised (G) = cluster 4 late, genes up-regulated in BALBLpsd tumors vs. BALB; Up_KO_tumor_unsupervised (H), patterns similar to cluster 4 late (G); Down_WT_tumor-supervised (K) = cluster 5 late, genes down-regulated in BALB tumors vs. BALBLpsd; Down_WT_tumor_unsupervised (I), patterns similar to cluster 5 late (K). Uninvolved genes: increased or decreased in BALB uninvolved tissue vs. BALBLpsd (B); increased or decreased in BALBLpsd uninvolved vs. BALB (C). B) DAVID analysis genes (Tab B) enrichment criteria: p values below 3 × 10-4 (protocol 1, early genes) and 1 × 10-4 (protocol 2, late genes); non-specific categories (> 100 genes) not included. Categories based on primary and secondary biological significance (D and E, respectively). C. DAVID analysis (Tab C), protocol 1 early genes based on combination in columns D, E, L, M, and N (Tab A). Red font = GO categories for selected analysis (SM Table 1B); yellow = categories not included. D. DAVID analysis (Tab D), protocol 2 late genes based on combination in columns F, G, H, I, J, and K (Tab A). Color schem [file 1476-4598-8-107-S2.ZIP › AKBAuer_SM_TABLE_1_FINAL.xls]

## Sheet: A. All genes by both analysis
Probeset	Expression in BALB Un compared to BALBLpsd (p<0.05)	Expression in BALBLpsd Un compared to BALB (p<0.05)	BHT_1day_down_KO_unsupervised	BHT_1day up_KO_unsupervised	Up_WT_tumor_supervised	Up_KO_tumor_supervised	Up_KO_tumor_unsupervised	Down_WT_tumor_unsupervised	Up_WT_tumor_unsupervised	Down_WT_tumor-supervised	BHT_1day up_KO_supervised	BHT_1day down_KO_supervised	BHT_WT_recovery_unsupervised	Complete GeneSpring_early_genes	Complete GeneSpring_late_genes	Mouse430A_Transcript ID(Array Design)	Mouse430A_Target Description	Mouse430A_Representative Public ID	Mouse430A_UniGene ID	Mouse430A_Alignments	Mouse430A_Gene Title	Mouse430A_Gene Symbol	Mouse430A_Chromosomal Location	Mouse430A_Ensembl	Mouse430A_Entrez Gene	Mouse430A_SwissProt	Mouse430A_RefSeq Protein ID	Mouse430A_RefSeq Transcript ID	Mouse430A_MGI Name	Mouse430A_Gene Ontology Biological Process	Mouse430A_Gene Ontology Cellular Component	Mouse430A_Gene Ontology Molecular Function	Mouse430A_Pathway	Mouse430A_InterPro	Mouse430A_Trans Membrane	Mouse430A_QTL
1417898_a_at	down		No	no	no	no	no	yes	no	no	no	no	no	no	no	Mm.15510.1	gb:NM_010370.1 /DB_XREF=gi:6754101 /GEN=Gzma /FEA=FLmRNA /CNT=43 /TID=Mm.15510.1 /TIER=FL+Stack /STK=34 /UG=Mm.15510 /LL=14938 /DEF=Mus musculus granzyme A (Gzma), mRNA. /PROD=granzyme A /FL=gb:NM_010370.1	NM_010370	Mm.15510	chr13:114214702-114221856 (-) // 97.12 // qD2.2	granzyme A	Gzma	chr13 D|13 64.0 cM	ENSMUSG00000023132	14938	P11032 /// Q3U0N0 /// Q3UK79	NP_034500.1	NM_010370	109266	0006508 // proteolysis // inferred from electronic annotation /// 0006915 // apoptosis // inferred from electronic annotation /// 0006922 // cleavage of lamin // inferred from electronic annotation /// 0006922 // cleavage of lamin // inferred from sequence or structural similarity /// 0019835 // cytolysis // inferred from electronic annotation	0005615 // extracellular space // inferred from reviewed computational analysis	0004252 // serine-type endopeptidase activity // inferred from electronic annotation /// 0004263 // chymotrypsin activity // inferred from reviewed computational analysis /// 0004277 // granzyme A activity // inferred from electronic annotation /// 0004277 // granzyme A activity // inferred from sequence or structural similarity /// 0005515 // protein binding // inferred from sequence or structur…	---	---	---	---
1418126_at	down		No	no	no	no	no	no	no	yes	no	no	no	no	no	Mm.3370.1	gb:NM_013653.1 /DB_XREF=gi:7305460 /GEN=Scya5 /FEA=FLmRNA /CNT=40 /TID=Mm.3370.1 /TIER=FL+Stack /STK=29 /UG=Mm.3370 /LL=20304 /DEF=Mus musculus small inducible cytokine A5 (Scya5), mRNA. /PROD=small inducible cytokine A5 /FL=gb:AF128187.1 gb:AF065944.1 gb:NM_013653.1 gb:M77747.1 gb:AF065947.1 gb:AF065946.1 gb:AF065945.1	NM_013653	Mm.284248	chr11:83341973-83346713 (-) // 89.66 // qC	chemokine (C-C motif) ligand 5	Ccl5	chr11 C|11 47.4 cM	ENSMUSG00000035042	20304	P30882 /// Q5XZF2	NP_038681.1	NM_013653	---	0006935 // chemotaxis // inferred from electronic annotation /// 0006954 // inflammatory response // inferred from electronic annotation /// 0006955 // immune response // inferred from electronic annotation /// 0007165 // signal transduction // inferred from electronic annotation	0005576 // extracellular region // inferred from electronic annotation /// 0005615 // extracellular space // inferred from reviewed computational analysis /// 0005615 // extracellular space // inferred from electronic annotation	0005125 // cytokine activity // inferred from electronic annotation /// 0008009 // chemokine activity // inferred from electronic annotation /// 0042056 // chemoattractant activity // inferred from electronic annotation	---	---	---	---
1419480_at	down		No	no	no	no	no	yes	no	no	no	no	no	no	no	Mm.1461.1	gb:NM_011346.1 /DB_XREF=gi:6755453 /GEN=Sell /FEA=FLmRNA /CNT=41 /TID=Mm.1461.1 /TIER=FL+Stack /STK=9 /UG=Mm.1461 /LL=20343 /DEF=Mus musculus selectin, lymphocyte (Sell), mRNA. /PROD=selectin, lymphocyte /FL=gb:NM_011346.1 gb:M36058.1 gb:M36005.1 gb:M25324.1	M36005	Mm.1461	chr1:165898772-165917460 (+) // 90.66 // qH2.2	selectin, lymphocyte	Sell	chr1 H2.2|1 86.6 cM	---	20343	P18337 /// Q3TA36 /// Q3TCF3 /// Q3TR50 /// Q3TSW6 /// Q3UV83	NP_035476.1	NM_011346	---	0007155 // cell adhesion // inferred from electronic annotation	0009897 // external side of plasma membrane // inferred from direct assay /// 0016020 // membrane // inferred from electronic annotation /// 0016021 // integral to membrane // inferred from reviewed computational analysis /// 0016021 // integral to membrane // inferred from electronic annotation	0005515 // protein binding // inferred from electronic annotation /// 0005529 // sugar binding // inferred from electronic annotation	---	IPR013111 // EGF, extracellular // 7.3E-5	NP_035476.1 // span:333-355 // numtm:1	---
1419716_a_at	down		No	no	no	no	no	no	no	no	no	no	no	no	no	Mm.15568.1	gb:NM_011137.1 /DB_XREF=gi:6755129 /GEN=Pou2f1 /FEA=FLmRNA /CNT=15 /TID=Mm.15568.1 /TIER=FL /STK=7 /UG=Mm.15568 /LL=18986 /DEF=Mus musculus POU domain, class 2, transcription factor 1 (Pou2f1), mRNA. /PROD=POU domain, class 2, transcription factor 1 /FL=gb:NM_011137.1	NM_011137	Mm.245261	chr1:167712131-167839333 (-) // 99.08 // qH2.3	POU domain, class 2, transcription factor 1	Pou2f1	chr1 H2.3|1 87.2 cM	ENSMUSG00000026565	18986	P25425 /// Q7TSC9 /// Q8C4C1	NP_035267.2 /// NP_945150.2 /// NP_945151.2 /// NP_945152.2	NM_011137 /// NM_198932 /// NM_198933 /// NM_198934	101898	0006350 // transcription // inferred from electronic annotation /// 0006355 // regulation of transcription, DNA-dependent // inferred from electronic annotation /// 0016481 // negative regulation of transcription // inferred from sequence or structural similarity /// 0045449 // regulation of transcription // inferred from electronic annotation /// 0045944 // positive regulation of transcription f…	0005634 // nucleus // inferred from direct assay /// 0005634 // nucleus // inferred from sequence or structural similarity /// 0005634 // nucleus // inferred from electronic annotation	0003677 // DNA binding // inferred from direct assay /// 0003677 // DNA binding // inferred from electronic annotation /// 0003700 // transcription factor activity // inferred from electronic annotation /// 0005515 // protein binding // inferred from physical interaction /// 0030528 // transcription regulator activity // inferred from sequence or structural similarity /// 0043565 // sequence-spec…	---	---	---	---
1422808_s_at	down		No	no	no	no	no	no	no	no	no	no	no	no	no	Mm.2173.1	gb:NM_033374.1 /DB_XREF=gi:15431278 /GEN=Dock2 /FEA=FLmRNA /CNT=43 /TID=Mm.2173.1 /TIER=FL+Stack /STK=11 /UG=Mm.2173 /LL=94176 /DEF=Mus musculus dedicator of cyto-kinesis 2 (Dock2), mRNA. /PROD=dedicator of cyto-kinesis 2 /FL=gb:AY027438.1 gb:NM_033374.1	NM_033374	Mm.380679	chr11:34127193-34627315 (-) // 99.41 // qA4	dedicator of cyto-kinesis 2	Dock2	chr11 A5	---	94176	Q3TMS1 /// Q6A0A3 /// Q8C3J5	NP_203538.2	NM_033374	2149010	0001766 // lipid raft polarization // inferred from mutant phenotype /// 0001768 // establishment of T cell polarity // inferred from mutant phenotype /// 0001771 // formation of immunological synapse // inferred from mutant phenotype /// 0006935 // chemotaxis // inferred from mutant phenotype /// 0007010 // cytoskeleton organization and biogenesis // inferred from direct assay /// 0035022 // pos…	0005737 // cytoplasm // inferred from electronic annotation /// 0005856 // cytoskeleton // inferred from electronic annotation /// 0016020 // membrane // inferred from electronic annotation	0005085 // guanyl-nucleotide exchange factor activity // inferred from electronic annotation /// 0030675 // Rac GTPase activator activity // inferred from mutant phenotype	---	---	---	---
1422828_at	down		No	no	no	no	no	no	no	yes	no	no	no	no	yes	Mm.4527.1	gb:NM_013487.1 /DB_XREF=gi:7304950 /GEN=Cd3d /FEA=FLmRNA /CNT=24 /TID=Mm.4527.1 /TIER=FL+Stack /STK=10 /UG=Mm.4527 /LL=12500 /DEF=Mus musculus CD3 antigen, delta polypeptide (Cd3d), mRNA. /PROD=CD3 antigen, delta polypeptide /FL=gb:NM_013487.1	NM_013487	Mm.4527	chr9:44732780-44737434 (+) // 99.58 // qA5.2	CD3 antigen, delta polypeptide	Cd3d	chr9 A5.2|9 26.0 cM	ENSMUSG00000032094	12500	A0N8K9 /// P04235 /// Q3U4T1 /// Q3U572 /// Q3V3B4 /// Q6P5P1	NP_038515.2	NM_013487	88331	0006461 // protein complex assembly // non-traceable author statement /// 0007166 // cell surface receptor linked signal transduction // inferred from electronic annotation /// 0042110 // T cell activation // non-traceable author statement /// 0045059 // positive thymic T cell selection // inferred from mutant phenotype	0016020 // membrane // inferred from electronic annotation /// 0016021 // integral to membrane // inferred from reviewed computational analysis /// 0016021 // integral to membrane // inferred from electronic annotation /// 0042101 // T cell receptor complex // inferred from sequence or structural similarity /// 0042101 // T cell receptor complex // non-traceable author statement /// 0042105 // al…	0004872 // receptor activity // inferred from electronic annotation /// 0004888 // transmembrane receptor activity // inferred from electronic annotation /// 0005515 // protein binding // inferred from physical interaction /// 0046982 // protein heterodimerization activity // inferred from electronic annotation	---	---	BAE20624.1 // span:105-127 // numtm:1 /// BAE32350.1 // span:105-127 // numtm:1 /// NP_038515.2 // span:105-127 // numtm:1	---
1423852_at	down		No	no	no	no	no	no	no	no	no	no	no	no	no	Mm.218843.1	gb:BC024118.1 /DB_XREF=gi:18848276 /FEA=FLmRNA /CNT=126 /TID=Mm.218843.1 /TIER=FL+Stack /STK=90 /UG=Mm.218843 /DEF=Mus musculus, similar to Unknown (protein for IMAGE:4477067), clone MGC:37759 IMAGE:5068886, mRNA, complete cds. /PROD=similar to Unknown (protein for IMAGE:4477067) /FL=gb:BC024118.1	BC024118	Mm.275409	chr14:58579407-58585735 (+) // 96.54 // qC3	transmembrane protein 46	Tmem46	chr14 D1	ENSMUSG00000044461	219134	Q0NZZ5 /// Q8QZV2	NP_663438.1	NM_145463	---	---	0016020 // membrane // inferred from electronic annotation /// 0016021 // integral to membrane // inferred from electronic annotation	---	---	---	NP_663438.1 // span:114-136 // numtm:1	---
1424357_at	down		No	no	no	no	no	no	no	no	no	no	no	no	no	Mm.31552.1	gb:BC026654.1 /DB_XREF=gi:20071860 /FEA=FLmRNA /CNT=59 /TID=Mm.31552.1 /TIER=FL+Stack /STK=36 /UG=Mm.31552 /DEF=Mus musculus, clone MGC:37581 IMAGE:4988382, mRNA, complete cds. /PROD=Unknown (protein for MGC:37581) /FL=gb:BC018222.1 gb:BC026654.1	BC026654	Mm.390134	chr9:31175855-31213803 (-) // 91.47 // qA4	transmembrane protein 45b	Tmem45b	chr9 A4	ENSMUSG00000041737	235135	Q8VCZ2	NP_659185.1	NM_144936	---	---	0005615 // extracellular space // inferred from reviewed computational analysis /// 0016020 // membrane // inferred from electronic annotation /// 0016021 // integral to membrane // inferred from reviewed computational analysis /// 0016021 // integral to membrane // inferred from electronic annotation	---	---	---	NP_659185.1 // span:10-27,47-69,93-115,122-139,149-171,178-200,215-237 // numtm:7	---
1425422_a_at	down		No	no	no	no	no	no	no	no	no	no	no	no	no	Mm.182350.1	gb:BC021899.1 /DB_XREF=gi:18256917 /FEA=FLmRNA /CNT=5 /TID=Mm.182350.1 /TIER=FL /STK=2 /UG=Mm.182350 /LL=74108 /UG_GENE=Parn /DEF=Mus musculus, poly(A)-specific ribonuclease (deadenylation nuclease), clone MGC:28327 IMAGE:4015784, mRNA, complete cds. /PROD=poly(A)-specific ribonuclease (deadenylationnuclease) /FL=gb:BC021899.1	BC021899	Mm.182350	chr16:13451610-13581683 (-) // 91.21 // qA1	poly(A)-specific ribonuclease (deadenylation nuclease)	Parn	chr16 B1	---	74108	Q3TUQ8 /// Q8VDG3	NP_083037.1	NM_028761	---	0000184 // mRNA catabolic process, nonsense-mediated decay // inferred from electronic annotation	0005634 // nucleus // inferred from electronic annotation /// 0005737 // cytoplasm // inferred from electronic annotation	0000166 // nucleotide binding // inferred from electronic annotation /// 0000287 // magnesium ion binding // inferred from electronic annotation /// 0003676 // nucleic acid binding // inferred from electronic annotation /// 0003723 // RNA binding // inferred from electronic annotation /// 0004518 // nuclease activity // inferred from electronic annotation /// 0004527 // exonuclease activity // in…	---	---	---	---
1425736_at	down		No	no	no	no	no	no	no	no	no	no	no	no	no	Mm.190627.1	gb:BC004610.1 /DB_XREF=gi:13435479 /FEA=FLmRNA /CNT=6 /TID=Mm.190627.1 /TIER=FL /STK=1 /UG=Mm.190627 /DEF=Mus musculus, Similar to CD37 antigen, clone MGC:7983 IMAGE:3585492, mRNA, complete cds. /PROD=Similar to CD37 antigen /FL=gb:BC004610.1	BC004610	Mm.3689	chr7:45105910-45106848 (-) // 86.31 // qB3	CD37 antigen	Cd37	chr7 B4|7 23.0 cM	---	12493	Q3U1W9 /// Q3U429 /// Q4FK35 /// Q61470	NP_031671.1	NM_007645	88330	---	0005886 // plasma membrane // inferred from electronic annotation /// 0016020 // membrane // inferred from electronic annotation /// 0016021 // integral to membrane // inferred from reviewed computational analysis /// 0016021 // integral to membrane // inferred from electronic annotation	---	---	---	---	---
1427102_at	down		No	no	no	no	no	no	no	no	no	no	no	no	no	Mm.38192.1	gb:AF099975.1 /DB_XREF=gi:3983159 /GEN=Slfn4 /FEA=mRNA /CNT=37 /TID=Mm.38192.1 /TIER=Stack /STK=17 /UG=Mm.38192 /LL=20558 /DEF=Mus musculus clone I.M.A.G.E. consortium 638739 schlafen4 (Slfn4) mRNA, partial cds. /PROD=schlafen4	AF099975	Mm.38192	chr11:83003009-83036262 (+) // 82.61 // qC	schlafen 4	Slfn4	chr11 C	ENSMUSG00000000204	20558	Q3UV10 /// Q3UV66 /// Q80UG3 /// Q9TNV1 /// Q9Z0I3 /// Q9Z0I4	NP_035540.2	NM_011410	---	---	---	---	---	---	---	---
1431691_a_at	down		No	no	no	no	no	no	no	no	no	no	no	no	no	Mm.29274.2	gb:AK007048.1 /DB_XREF=gi:12840399 /FEA=mRNA /CNT=3 /TID=Mm.29274.2 /TIER=ConsEnd /STK=0 /UG=Mm.29274 /LL=106572 /UG_GENE=AI415285 /UG_TITLE=expressed sequence AI415285 /DEF=Mus musculus adult male testis cDNA, RIKEN full-length enriched library, clone:1700093E07:homolog to RAS-RELATED PROTEIN RAB-31, full insert sequence.	AK007048	Mm.29274	chr17:65553221-65574596 (-) // 99.76 // qE1.1	RAB31, member RAS oncogene family	Rab31	chr17 E1.1	ENSMUSG00000056515	106572	Q3TM43 /// Q3TXV4 /// Q921E2 /// Q99K75	NP_598446.1	NM_133685	1914603	0006886 // intracellular protein transport // inferred from reviewed computational analysis /// 0007264 // small GTPase mediated signal transduction // inferred from reviewed computational analysis /// 0007264 // small GTPase mediated signal transduction // inferred from electronic annotation /// 0015031 // protein transport // inferred from reviewed computational analysis /// 0015031 // protein …	0016020 // membrane // inferred from electronic annotation	0000166 // nucleotide binding // inferred from electronic annotation /// 0005525 // GTP binding // inferred from reviewed computational analysis /// 0005525 // GTP binding // inferred from electronic annotation	---	---	---	---
1450570_a_at	down		No	no	no	no	no	yes	no	no	no	no	no	no	no	Mm.4360.1	gb:NM_009844.1 /DB_XREF=gi:6753337 /GEN=Cd19 /FEA=FLmRNA /CNT=1 /TID=Mm.4360.1 /TIER=FL /STK=1 /UG=Mm.4360 /LL=12478 /DEF=Mus musculus CD19 antigen (Cd19), mRNA. /PROD=CD19 antigen /FL=gb:NM_009844.1	NM_009844	Mm.4360	chr7:126199707-126205984 (-) // 95.28 // qF2	CD19 antigen	Cd19	chr7 F3-F4|7 59.0 cM	ENSMUSG00000030724	12478	P25918 /// Q3TA95 /// Q3TQG5 /// Q3U1A5 /// Q542B2	NP_033974.2	NM_009844	---	---	0009897 // external side of plasma membrane // inferred from direct assay /// 0016020 // membrane // inferred from electronic annotation /// 0016021 // integral to membrane // inferred from electronic annotation	---	---	---	---	---
1455898_x_at	down		No	no	no	yes	no	no	no	no	no	no	no	no	yes	Mm.21420.3	gb:BB414515 /DB_XREF=gi:9235870 /DB_XREF=BB414515 /CLONE=C430037P04 /FEA=EST /CNT=28 /TID=Mm.21420.3 /TIER=Stack /STK=28 /UG=Mm.21420 /LL=57873 /UG_GENE=AA408729 /UG_TITLE=EST AA408729	BB414515	Mm.395108	chr6:122693430-122693819 (-) // 88.75 // qF2	solute carrier family 2 (facilitated glucose transporter), member 3	Slc2a3	chr6 F2|6 59.0 cM	ENSMUSG00000003153	20527	P32037 /// Q3TPL8 /// Q4FJP8 /// Q61607 /// Q8BLF7	NP_035531.2	NM_011401	---	0006810 // transport // inferred from electronic annotation /// 0008643 // carbohydrate transport // inferred from electronic annotation	0005615 // extracellular space // inferred from reviewed computational analysis /// 0005887 // integral to plasma membrane // inferred from electronic annotation /// 0016020 // membrane // inferred from electronic annotation /// 0016021 // integral to membrane // inferred from reviewed computational analysis /// 0016021 // integral to membrane // inferred from electronic annotation	0005215 // transporter activity // inferred from electronic annotation /// 0005351 // sugar:hydrogen ion symporter activity // inferred from electronic annotation /// 0005355 // glucose transmembrane transporter activity // inferred from reviewed computational analysis /// 0005355 // glucose transmembrane transporter activity // inferred from electronic annotation /// 0022857 // transmembrane tra…	---	---	NP_035531.2 // span:9-31,59-81,94-111,121-143,156-178,304-326,333-355,365-387,400-422,426-448 // numtm:10	---
1460407_at	down		No	no	no	no	no	yes	no	no	no	no	no	no	no	Mm.8012.1	gb:BM244106 /DB_XREF=gi:17879376 /DB_XREF=K0706F01-3 /CLONE=K0706F01 /FEA=mRNA /CNT=21 /TID=Mm.8012.1 /TIER=Stack /STK=10 /UG=Mm.8012 /UG_TITLE=Mus musculus Ets transcription factor Spi-B, partial cds	BM244106	Mm.8012	chr7:44394034-44396299 (-) // 72.05 // qB3	Spi-B transcription factor (Spi-1/PU.1 related)	Spib	chr7 B4	ENSMUSG00000008193	272382	O35905 /// O35906	NP_063919.1	NM_019866	892986	0006350 // transcription // inferred from electronic annotation /// 0006355 // regulation of transcription, DNA-dependent // inferred from direct assay /// 0006355 // regulation of transcription, DNA-dependent // inferred from electronic annotation /// 0030225 // macrophage differentiation // inferred from direct assay	0005634 // nucleus // inferred from electronic annotation /// 0005667 // transcription factor complex // inferred by curator	0003677 // DNA binding // inferred from electronic annotation /// 0003700 // transcription factor activity // inferred from direct assay /// 0003700 // transcription factor activity // inferred from electronic annotation /// 0043565 // sequence-specific DNA binding // inferred from electronic annotation	---	---	---	---
1416704_at	up		No	no	no	no	no	no	no	no	no	no	no	no	no	Mm.4437.1	gb:BC012235.1 /DB_XREF=gi:15126597 /FEA=FLmRNA /CNT=164 /TID=Mm.4437.1 /TIER=FL /STK=1 /UG=Mm.4437 /LL=26416 /UG_GENE=Mapk14 /DEF=Mus musculus, mitogen activated protein kinase 14, clone MGC:18431 IMAGE:4195842, mRNA, complete cds. /PROD=mitogen activated protein kinase 14 /FL=gb:U10871.1 gb:NM_011951.1 gb:BC012235.1 gb:D83073.1	BC012235	Mm.311337	chr17:28418930-28475994 (+) // 98.69 // qA3.3	mitogen activated protein kinase 14	Mapk14	chr17 A3.3|17 13.5 cM	ENSMUSG00000053436	26416	P47811 /// Q5U421	NP_036081.1	NM_011951	1346865	0000077 // DNA damage checkpoint // inferred from mutant phenotype /// 0001525 // angiogenesis // inferred from mutant phenotype /// 0006006 // glucose metabolic process // inferred from mutant phenotype /// 0006468 // protein amino acid phosphorylation // inferred from direct assay /// 0006468 // protein amino acid phosphorylation // inferred from electronic annotation /// 0006950 // response to…	0000922 // spindle pole // inferred from direct assay /// 0005623 // cell // inferred from direct assay /// 0005634 // nucleus // inferred from direct assay /// 0005737 // cytoplasm // inferred from direct assay /// 0005737 // cytoplasm // inferred from electronic annotation	0000166 // nucleotide binding // inferred from electronic annotation /// 0004672 // protein kinase activity // inferred from direct assay /// 0004672 // protein kinase activity // inferred from electronic annotation /// 0004674 // protein serine/threonine kinase activity // inferred from electronic annotation /// 0004707 // MAP kinase activity // inferred from direct assay /// 0004707 // MAP kina…	MAPK_Cascade // GenMAPP	IPR001245 // Tyrosine protein kinase // 0.0016 /// IPR001245 // Tyrosine protein kinase // 1.2E-5 /// IPR001245 // Tyrosine protein kinase // 1.2E-5	---	---
1417033_at	up		No	no	no	no	no	no	no	no	no	no	no	no	no	Mm.29352.1	gb:AF296657.1 /DB_XREF=gi:14029264 /FEA=FLmRNA /CNT=134 /TID=Mm.29352.1 /TIER=FL /STK=2 /UG=Mm.29352 /LL=22213 /UG_GENE=Ube2g2 /DEF=Mus musculus ubiquitin conjugating enzyme 7 mRNA, complete cds. /PROD=ubiquitin conjugating enzyme 7 /FL=gb:NM_019803.2 gb:AF296657.1 gb:U93241.1 gb:BC010321.1	AF296657	Mm.458125	chr10:77066039-77089710 (+) // 94.84 // qC1	ubiquitin-conjugating enzyme E2G 2	Ube2g2	chr10 C1|10 41.6 cM	ENSMUSG00000009293	22213	P60605 /// Q3U431 /// Q3UWG7 /// Q9QX59	NP_062777.2	NM_019803	1343188	0006464 // protein modification process // inferred from electronic annotation /// 0006512 // ubiquitin cycle // inferred from electronic annotation /// 0030433 // ER-associated protein catabolic process // inferred from direct assay	0005783 // endoplasmic reticulum // inferred from direct assay /// 0005829 // cytosol // inferred from direct assay	0004842 // ubiquitin-protein ligase activity // inferred from electronic annotation /// 0005515 // protein binding // inferred from physical interaction /// 0016874 // ligase activity // inferred from electronic annotation /// 0019787 // small conjugating protein ligase activity // inferred from electronic annotation	Proteasome_Degradation // GenMAPP	---	---	---
1417603_at	up		No	no	no	no	no	no	no	no	no	no	no	no	yes	Mm.8471.1	gb:AF035830.1 /DB_XREF=gi:3258604 /GEN=Per2 /FEA=FLmRNA /CNT=59 /TID=Mm.8471.1 /TIER=FL /STK=1 /UG=Mm.8471 /LL=18627 /DEF=Mus musculus PERIOD 2 (Per2) mRNA, complete cds. /PROD=PERIOD 2 /FL=gb:NM_011066.1 gb:AF036893.1 gb:AF035830.1	AF035830	Mm.218141	chr1:93246379-93289730 (-) // 99.4 // qD	period homolog 2 (Drosophila)	Per2	chr1 C5	ENSMUSG00000055866	18627	A2VCR5 /// O54943 /// Q3TN36 /// Q3TW41 /// Q7TMG5 /// Q80U32 /// Q8C8R0	NP_035196.2	NM_011066	---	0000160 // two-component signal transduction system (phosphorelay) // inferred from electronic annotation /// 0006350 // transcription // inferred from electronic annotation /// 0006355 // regulation of transcription, DNA-dependent // inferred from electronic annotation /// 0007165 // signal transduction // inferred from electronic annotation /// 0007623 // circadian rhythm // inferred from direc…	0005634 // nucleus // inferred from physical interaction /// 0005737 // cytoplasm // inferred from direct assay /// 0005737 // cytoplasm // inferred from electronic annotation	0000155 // two-component sensor activity // inferred from electronic annotation /// 0004871 // signal transducer activity // inferred from electronic annotation /// 0005515 // protein binding // inferred from physical interaction	Circadian_Exercise // GenMAPP /// Circadian_Exercise // GenMAPP /// Circadian_Exercise // GenMAPP /// Circadian_Exercise // GenMAPP	IPR013767 // PAS fold // 4.6E-6	---	---
1418206_at	up		No	no	no	no	no	no	no	no	no	no	no	no	no	Mm.30222.1	gb:NM_022324.1 /DB_XREF=gi:11612504 /GEN=Sdf2l1 /FEA=FLmRNA /CNT=60 /TID=Mm.30222.1 /TIER=FL+Stack /STK=28 /UG=Mm.30222 /LL=64136 /DEF=Mus musculus stromal cell-derived factor 2-like 1 (Sdf2l1), mRNA. /PROD=stromal cell-derived factor 2-like 1 /FL=gb:NM_022324.1 gb:AB043006.1	NM_022324	Mm.30222	chr16:17043701-17045935 (-) // 86.08 // qA3	stromal cell-derived factor 2-like 1	Sdf2l1	chr16 A3	ENSMUSG00000022769	64136	Q9ESP1	NP_071719.1	NM_022324	---	---	0005615 // extracellular space // inferred from reviewed computational analysis /// 0005783 // endoplasmic reticulum // inferred from sequence or structural similarity /// 0005783 // endoplasmic reticulum // inferred from electronic annotation /// 0016020 // membrane // inferred from electronic annotation	---	---	---	---	---
1418753_at	up		No	no	no	no	no	no	no	no	no	no	no	no	no	Mm.24402.1	gb:NM_013529.1 /DB_XREF=gi:7305086 /GEN=Gfpt2 /FEA=FLmRNA /CNT=25 /TID=Mm.24402.1 /TIER=FL+Stack /STK=19 /UG=Mm.24402 /LL=14584 /DEF=Mus musculus glutamine fructose-6-phosphate transaminase 2 (Gfpt2), mRNA. /PROD=glutamine fructose-6-phosphate transaminase 2 /FL=gb:NM_013529.1 gb:AB016780.1	NM_013529	Mm.24402	chr11:49637611-49682036 (+) // 98.49 // qB1.2	glutamine fructose-6-phosphate transaminase 2	Gfpt2	chr11 B1.2|11 26.0 cM	ENSMUSG00000020363	14584	Q3V0X4 /// Q5NCL2 /// Q9Z2Z9	NP_038557.1	NM_013529	---	0005975 // carbohydrate metabolic process // inferred from electronic annotation /// 0006541 // glutamine metabolic process // traceable author statement /// 0006541 // glutamine metabolic process // inferred from electronic annotation /// 0006810 // transport // inferred from reviewed computational analysis /// 0008152 // metabolic process // inferred from electronic annotation /// 0016051 // ca…	0005737 // cytoplasm // inferred from electronic annotation	0004360 // glutamine-fructose-6-phosphate transaminase (isomerizing) activity // traceable author statement /// 0004360 // glutamine-fructose-6-phosphate transaminase (isomerizing) activity // inferred from electronic annotation /// 0005215 // transporter activity // inferred from reviewed computational analysis /// 0005529 // sugar binding // inferred from electronic annotation /// 0008483 // tr…	---	---	---	---
1419093_at	up		No	no	no	no	no	no	no	no	no	no	no	no	no	Mm.21545.1	gb:BC018390.1 /DB_XREF=gi:17390919 /FEA=FLmRNA /CNT=111 /TID=Mm.21545.1 /TIER=FL+Stack /STK=13 /UG=Mm.21545 /LL=56720 /UG_GENE=Tdo2 /DEF=Mus musculus, tryptophan 2,3-dioxygenase, clone MGC:25811 IMAGE:4159877, mRNA, complete cds. /PROD=tryptophan 2,3-dioxygenase /FL=gb:NM_019911.1 gb:BC018390.1 gb:U24493.1	AI098840	Mm.258622	chr3:82043631-82061680 (-) // 98.67 // qE3	tryptophan 2,3-dioxygenase	Tdo2	chr3 E3	ENSMUSG00000028011	56720	P48776 /// Q8VCW3	NP_064295.2	NM_019911	---	0006568 // tryptophan metabolic process // inferred from electronic annotation	---	0004833 // tryptophan 2,3-dioxygenase activity // inferred from electronic annotation /// 0005506 // iron ion binding // inferred from electronic annotation /// 0016491 // oxidoreductase activity // inferred from electronic annotation /// 0016702 // oxidoreductase activity, acting on single donors with incorporation of molecular oxygen, incorporation of two atoms of oxygen // inferred from electr…	---	---	---	---
1419098_at	up		No	no	no	no	no	no	no	no	no	no	no	no	no	Mm.4441.1	gb:AF093620.1 /DB_XREF=gi:3747063 /FEA=FLmRNA /CNT=55 /TID=Mm.4441.1 /TIER=FL /STK=1 /UG=Mm.4441 /LL=13830 /UG_GENE=Epb7.2 /DEF=Mus musculus stomatin mRNA, complete cds. /PROD=stomatin /FL=gb:U17297.1 gb:AF093620.1 gb:NM_013515.1	AF093620	Mm.295284	chr2:35135998-35159035 (-) // 96.23 // qB	stomatin	Stom	chr2 B-C1|2 24.0 cM	ENSMUSG00000026880	13830	P54116 /// Q8BPA1 /// Q99L68	NP_038543.1	NM_013515	---	0051260 // protein homooligomerization // inferred from sequence or structural similarity	0005856 // cytoskeleton // inferred from sequence or structural similarity /// 0005887 // integral to plasma membrane // inferred from sequence or structural similarity /// 0016020 // membrane // inferred from electronic annotation /// 0016021 // integral to membrane // inferred from reviewed computational analysis /// 0016021 // integral to membrane // inferred from electronic annotation /// 004…	---	---	---	NP_038543.1 // span:32-54 // numtm:1	---
1419133_at	up		No	no	no	no	no	no	no	no	no	no	no	no	no	Mm.27181.1	gb:NM_025276.1 /DB_XREF=gi:13384613 /GEN=Evpl /FEA=FLmRNA /CNT=28 /TID=Mm.27181.1 /TIER=FL+Stack /STK=13 /UG=Mm.27181 /LL=14027 /DEF=Mus musculus envoplakin (Evpl), mRNA. /PROD=envoplakin /FL=gb:NM_025276.1	NM_025276	Mm.293683	chr11:116036649-116039326 (-) // 98.2 // qE2	envoplakin	Evpl	chr11 E1	---	14027	Q3V478 /// Q8R167 /// Q9D952	NP_079552.3	NM_025276	---	0018149 // peptide cross-linking // inferred from electronic annotation /// 0030216 // keratinocyte differentiation // inferred from electronic annotation /// 0031424 // keratinization // inferred from electronic annotation	0001533 // cornified envelope // inferred from electronic annotation /// 0005737 // cytoplasm // inferred from electronic annotation /// 0005856 // cytoskeleton // inferred from electronic annotation /// 0030054 // cell junction // inferred from electronic annotation	0005198 // structural molecule activity // inferred from electronic annotation /// 0030674 // protein binding, bridging // inferred from electronic annotation	---	---	---	---
1419646_a_at	up		No	no	no	no	no	no	no	no	no	no	no	no	no	Mm.2992.1	gb:NM_010777.1 /DB_XREF=gi:6754657 /GEN=Mbp /FEA=FLmRNA /CNT=92 /TID=Mm.2992.1 /TIER=FL /STK=7 /UG=Mm.2992 /LL=17196 /DEF=Mus musculus myelin basic protein (Mbp), mRNA. /PROD=myelin basic protein /FL=gb:L07507.1 gb:NM_010777.1	NM_010777	Mm.252063	chr18:82609590-82720065 (+) // 99.29 // qE3	myelin basic protein	Mbp	chr18 E2-E4|18 55.0 cM	ENSMUSG00000041607	17196	P04370 /// Q09J72 /// Q3UGF3 /// Q542T4 /// Q5D096	NP_001020416.1 /// NP_001020422.1 /// NP_001020425.1 /// NP_001020426.1 /// NP_001020427.1 /// NP_001020429.1 /// NP_001020430.1 /// NP_034907.1	NM_001025245 /// NM_001025251 /// NM_001025254 /// NM_001025255 /// NM_001025256 /// NM_001025258 /// NM_001025259 /// NM_010777	---	0042552 // myelination // inferred from direct assay	0005737 // cytoplasm // inferred from electronic annotation /// 0016020 // membrane // inferred from electronic annotation /// 0043209 // myelin sheath // inferred from direct assay	0005198 // structural molecule activity // inferred from electronic annotation /// 0019911 // structural constituent of myelin sheath // inferred from electronic annotation	MAPK_Cascade // GenMAPP	---	---	---
1422217_a_at	up		No	no	no	no	no	no	no	no	no	no	no	yes	no	Mm.14089.1	gb:NM_009992.1 /DB_XREF=gi:6753563 /GEN=Cyp1a1 /FEA=FLmRNA /CNT=4 /TID=Mm.14089.1 /TIER=FL /STK=1 /UG=Mm.14089 /LL=13076 /DEF=Mus musculus cytochrome P450, 1a1, aromatic compound inducible (Cyp1a1), mRNA. /PROD=cytochrome P450, 1a1, aromatic compoundinducible /FL=gb:NM_009992.1	NM_009992	Mm.14089	chr9:57495749-57501959 (+) // 99.96 // qB	cytochrome P450, family 1, subfamily a, polypeptide 1	Cyp1a1	chr9 B|9 31.0 cM	ENSMUSG00000032315	13076	P00184 /// Q05A20	NP_034122.1	NM_009992	88588	0006118 // electron transport // inferred from electronic annotation	0005615 // extracellular space // inferred from reviewed computational analysis /// 0005783 // endoplasmic reticulum // inferred from electronic annotation /// 0005792 // microsome // inferred from direct assay /// 0005792 // microsome // inferred from electronic annotation /// 0016020 // membrane // inferred from electronic annotation	0004497 // monooxygenase activity // inferred from direct assay /// 0004497 // monooxygenase activity // inferred from electronic annotation /// 0005506 // iron ion binding // inferred from electronic annotation /// 0016491 // oxidoreductase activity // inferred from electronic annotation /// 0016712 // oxidoreductase activity, acting on paired donors, with incorporation or reduction of molecular…	---	---	NP_034122.1 // span:7-29 // numtm:1	---
1423344_at	up		No	no	no	no	no	no	no	no	no	no	no	no	no	Mm.2653.1	gb:AK010968.1 /DB_XREF=gi:12846772 /FEA=FLmRNA /CNT=30 /TID=Mm.2653.1 /TIER=Stack /STK=14 /UG=Mm.2653 /LL=13857 /UG_GENE=Epor /UG_TITLE=erythropoietin receptor /DEF=Mus musculus 13 days embryo liver cDNA, RIKEN full-length enriched library, clone:2510015H03:erythropoietin receptor, full insert sequence. /FL=gb:NM_010149.1 gb:J04843.1	AK010968	Mm.2653	chr9:21709270-21713978 (-) // 99.79 // qA3	erythropoietin receptor	Epor	chr9 A3|9 5.0 cM	ENSMUSG00000006235	13857	P14753 /// Q3UTV9	NP_034279.3	NM_010149	---	0007420 // brain development // inferred from mutant phenotype /// 0007507 // heart development // inferred from mutant phenotype	0016020 // membrane // inferred from electronic annotation /// 0016021 // integral to membrane // inferred from reviewed computational analysis /// 0016021 // integral to membrane // inferred from electronic annotation	0004872 // receptor activity // inferred from electronic annotation /// 0004888 // transmembrane receptor activity // inferred from electronic annotation /// 0004896 // hematopoietin/interferon-class (D200-domain) cytokine receptor activity // inferred from electronic annotation /// 0004900 // erythropoietin receptor activity // inferred from electronic annotation /// 0004900 // erythropoietin re…	---	---	GENSCAN00000414830 // span:249-271,276-295 // numtm:2 /// NP_034279.3 // span:250-272 // numtm:1	---
1424905_a_at	up		No	no	no	no	no	no	no	no	no	no	no	no	no	Mm.193089.1	gb:BC019647.1 /DB_XREF=gi:18044330 /FEA=FLmRNA /CNT=22 /TID=Mm.193089.1 /TIER=FL+Stack /STK=12 /UG=Mm.193089 /LL=69806 /UG_GENE=1810074D23Rik /DEF=Mus musculus, RIKEN cDNA 1810074D23 gene, clone MGC:30280 IMAGE:3978277, mRNA, complete cds. /PROD=RIKEN cDNA 1810074D23 gene /FL=gb:BC019647.1	BC019647	Mm.341021	chr11:113060944-113381883 (-) // 97.9 // qE2	solute carrier family 39 (metal ion transporter), member 11	Slc39a11	chr11 E2	ENSMUSG00000041654	69806	Q8BWY7 /// Q8BZ08 /// Q8K0E0 /// Q8VE72 /// Q99KI2 /// Q9D8J0	NP_081492.3	NM_027216	---	0030001 // metal ion transport // inferred from reviewed computational analysis /// 0030001 // metal ion transport // inferred from electronic annotation	0016020 // membrane // inferred from reviewed computational analysis /// 0016020 // membrane // inferred from electronic annotation	0046873 // metal ion transmembrane transporter activity // inferred from reviewed computational analysis /// 0046873 // metal ion transmembrane transporter activity // inferred from electronic annotation	---	---	ENSMUSP00000037331 // span:10-32,39-61,71-93,224-246,293-315,320-337,352-371 // numtm:7 /// ENSMUSP00000071469 // span:10-32,39-61,76-95,194-216,263-285,290-307,322-341 // numtm:7	---
1427769_x_at	up		No	no	no	no	no	no	no	no	no	no	no	no	no	Mm.197678.1	gb:X67685.1 /DB_XREF=gi:53299 /GEN=Mylc /FEA=mRNA /CNT=1 /TID=Mm.197678.1 /TIER=ConsEnd /STK=0 /UG=Mm.197678 /LL=17897 /DEF=M.musculus mRNA for ventricular alkali myosin light chain. /PROD=ventricular alkali myosin light chain	X67685	Mm.7353	chr9:110612824-110614599 (+) // 94.86 // qF2	myosin, light polypeptide 3	Myl3	chr9 F3|9 61.0 cM	ENSMUSG00000059741	17897	P09542 /// Q61935	NP_034989.1	NM_010859	---	0007010 // cytoskeleton organization and biogenesis // inferred from electronic annotation	0005856 // cytoskeleton // inferred from electronic annotation /// 0016459 // myosin complex // inferred from electronic annotation	0003774 // motor activity // inferred from electronic annotation /// 0005509 // calcium ion binding // inferred from electronic annotation	Smooth_muscle_contraction // GenMAPP /// Smooth_muscle_contraction // GenMAPP /// Striated_muscle_contraction // GenMAPP /// Striated_muscle_contraction // GenMAPP	---	---	---
1428017_at	up		No	no	no	no	no	no	no	no	no	no	no	no	no	Mm.213435.1	gb:AF487460.1 /DB_XREF=gi:20279042 /GEN=Prep2 /FEA=mRNA /CNT=7 /TID=Mm.213435.1 /TIER=ConsEnd /STK=0 /UG=Mm.213435 /DEF=Mus musculus homeodomain containing transcription factor PREP2 (Prep2) mRNA, complete cds. /PROD=homeodomain containing transcription factorPREP2	AF487460	Mm.260335	chr9:36642454-36832950 (-) // 100.0 // qA4	Pbx/knotted 1 homeobox 2	Pknox2	chr9 A4	ENSMUSG00000035934	208076	Q8BG99	NP_001025009.1 /// NP_683752.2	NM_001029838 /// NM_148950	---	0006355 // regulation of transcription, DNA-dependent // inferred from electronic annotation /// 0045449 // regulation of transcription // inferred from electronic annotation	0005634 // nucleus // inferred from direct assay /// 0005634 // nucleus // inferred from electronic annotation /// 0005737 // cytoplasm // inferred from direct assay /// 0015629 // actin cytoskeleton // inferred from direct assay /// 0015630 // microtubule cytoskeleton // inferred from direct assay	0003677 // DNA binding // inferred from sequence or structural similarity /// 0003677 // DNA binding // inferred from electronic annotation /// 0003700 // transcription factor activity // inferred from electronic annotation /// 0003785 // actin monomer binding // inferred from direct assay /// 0043565 // sequence-specific DNA binding // inferred from electronic annotation /// 0051015 // actin fil…	---	IPR001356 // Homeobox // 4.9E-4	---	---
1431274_a_at	up		No	no	no	no	no	no	no	no	no	no	no	no	no	Mm.2849.2	gb:AA543265 /DB_XREF=gi:2291742 /DB_XREF=vj80f09.r1 /CLONE=IMAGE:935369 /FEA=mRNA /CNT=6 /TID=Mm.2849.2 /TIER=ConsEnd /STK=0 /UG=Mm.2849 /LL=15526 /UG_GENE=Hspa9a /UG_TITLE=heat shock protein, 74 kDa, A	AA543265	Mm.209419	chr18:35080021-35081906 (-) // 99.79 // qB1	heat shock protein 9	Hspa9	chr18 C|18 15.0 cM	ENSMUSG00000024359	15526	P38647 /// Q3TW93 /// Q3UVN1 /// Q3V015 /// Q7TSZ0	NP_034611.1	NM_010481	---	0006457 // protein folding // inferred from electronic annotation /// 0006611 // protein export from nucleus // inferred from direct assay /// 0009408 // response to heat // inferred from electronic annotation	0005737 // cytoplasm // traceable author statement /// 0005739 // mitochondrion // inferred from direct assay /// 0005739 // mitochondrion // inferred from electronic annotation /// 0009986 // cell surface // inferred from electronic annotation	0000166 // nucleotide binding // inferred from electronic annotation /// 0005515 // protein binding // inferred from physical interaction /// 0005524 // ATP binding // inferred from electronic annotation /// 0051082 // unfolded protein binding // inferred from electronic annotation	---	---	---	---
1435275_at	up		No	no	no	no	no	no	no	no	no	no	no	yes	no	Mm.29625.1	gb:AV013496 /DB_XREF=gi:4790488 /DB_XREF=AV013496 /CLONE=1110047O07 /FEA=EST /CNT=22 /TID=Mm.29625.1 /TIER=Stack /STK=18 /UG=Mm.29625 /UG_TITLE=ESTs, Weakly similar to COXG MOUSE CYTOCHROME C OXIDASE POLYPEPTIDE VIB (M.musculus)	AV013496	Mm.29625	chr7:4354878-4356065 (-) // 94.08 // qA1	cytochrome c oxidase subunit VIb polypeptide 2	Cox6b2	chr7 A1	ENSMUSG00000051811	333182	Q059Q8 /// Q80ZN9	NP_899664.1 /// NP_899665.1	NM_183405 /// NM_183406	---	0006118 // electron transport // inferred from electronic annotation	0005739 // mitochondrion // inferred from electronic annotation /// 0030061 // mitochondrial crista // inferred from sequence or structural similarity	0004129 // cytochrome-c oxidase activity // inferred from electronic annotation /// 0016491 // oxidoreductase activity // inferred from electronic annotation	---	---	---	---
1448348_at	up		No	no	no	no	no	no	no	no	no	no	no	no	yes	Mm.1098.1	gb:BE981338 /DB_XREF=gi:10650341 /DB_XREF=UI-M-CG0p-bdb-a-10-0-UI.s1 /CLONE=UI-M-CG0p-bdb-a-10-0-UI /FEA=FLmRNA /CNT=427 /TID=Mm.1098.1 /TIER=Stack /STK=22 /UG=Mm.1098 /LL=53872 /UG_GENE=Gpiap1 /UG_TITLE=GPI-anchored membrane protein 1 /FL=gb:NM_016739.1 gb:U27838.1	BE981338	Mm.427589	chr2:103565190-103597877 (-) // 98.22 // qE2	cell cycle associated protein 1	Caprin1	chr2 E2	ENSMUSG00000027184	53872	A1L0T9 /// Q3TEY4 /// Q3TTW8 /// Q3UFZ6 /// Q60865 /// Q6IMN3 /// Q7TT26 /// Q8CD82	NP_058019.2	NM_016739	1858234	---	0016020 // membrane // inferred from electronic annotation	0048503 // GPI anchor binding // inferred from electronic annotation	---	---	---	---
1449373_at	up		No	no	no	no	no	no	no	no	no	no	no	no	no	Mm.12616.1	gb:BE624323 /DB_XREF=gi:9904739 /DB_XREF=uu45b07.y1 /CLONE=IMAGE:3374869 /FEA=FLmRNA /CNT=147 /TID=Mm.12616.1 /TIER=ConsEnd /STK=0 /UG=Mm.12616 /LL=19107 /UG_GENE=Dnajc3 /UG_TITLE=DnaJ (Hsp40) homolog, subfamily C, member 3 /FL=gb:U28423.1 gb:NM_008929.1 gb:BC013766.1	BE624323	Mm.12616	chr14:118073112-118116397 (+) // 98.78 // qE4 /// chr14:117820540-117863774 (+) // 97.71 // qE4	DnaJ (Hsp40) homolog, subfamily C, member 3A	Dnajc3a	chr14 E4	---	100037258	Q3UFV9 /// Q3UKA1 /// Q91YW3	NP_032955.2	NM_008929	107373	0006457 // protein folding // inferred from electronic annotation /// 0006469 // negative regulation of protein kinase activity // inferred from sequence or structural similarity /// 0006986 // response to unfolded protein // inferred from electronic annotation	0005615 // extracellular space // inferred from reviewed computational analysis /// 0005737 // cytoplasm // inferred from direct assay /// 0005737 // cytoplasm // inferred from electronic annotation /// 0005783 // endoplasmic reticulum // inferred from electronic annotation	0004860 // protein kinase inhibitor activity // inferred from sequence or structural similarity /// 0005488 // binding // inferred from electronic annotation /// 0031072 // heat shock protein binding // inferred from electronic annotation	---	---	---	---
1451843_a_at	up		No	no	no	no	no	no	no	no	no	no	no	no	no	Mm.1548.3	gb:M26925.1 /DB_XREF=gi:193419 /FEA=FLmRNA /CNT=4 /TID=Mm.1548.3 /TIER=FL /STK=1 /UG=Mm.1548 /LL=14594 /UG_GENE=Ggta1 /UG_TITLE=glycoprotein galactosyltransferase alpha 1, 3 /DEF=Mouse galactosyltransferase mRNA, complete cds. /FL=gb:M26925.1	M26925	Mm.281124	chr2:35224086-35283256 (-) // 85.66 // qB	glycoprotein galactosyltransferase alpha 1, 3	Ggta1	chr2 B|2 25.0 cM	ENSMUSG00000035778	14594	P23336 /// Q3TXW0 /// Q8C2H7 /// Q91W00 /// Q9DBU1	NP_034413.1	NM_010283	---	0005975 // carbohydrate metabolic process // inferred from electronic annotation	0016020 // membrane // inferred from electronic annotation /// 0016021 // integral to membrane // inferred from reviewed computational analysis /// 0016021 // integral to membrane // inferred from electronic annotation	0016740 // transferase activity // inferred from electronic annotation /// 0016757 // transferase activity, transferring glycosyl groups // inferred from electronic annotation /// 0016758 // transferase activity, transferring hexosyl groups // inferred from electronic annotation /// 0030145 // manganese ion binding // inferred from electronic annotation /// 0046872 // metal ion binding // inferre…	---	---	GENSCAN00000411228 // span:7-25 // numtm:1 /// ENSMUSP00000049408 // span:42-60 // numtm:1 /// ENSMUSP00000048423 // span:42-60 // numtm:1 /// ENSMUSP00000088533 // span:42-60 // numtm:1 /// ENSMUSP00000078393 // span:42-60 // numtm:1 /// NP_034413.1 // s	---
1456733_x_at	up		No	no	no	no	no	no	no	no	no	no	no	no	no	Mm.22708.4	gb:BB329489 /DB_XREF=gi:9038252 /DB_XREF=BB329489 /CLONE=B630008L19 /FEA=EST /CNT=8 /TID=Mm.22708.4 /TIER=Stack /STK=8 /UG=Mm.22708 /LL=12406 /UG_GENE=Serpinh1 /UG_TITLE=serine (or cysteine) proteinase inhibitor, clade H (heat shock protein 47), member 1	BB329489	Mm.22708	chr7:99219511-99219835 (-) // 98.46 // qE1	serine (or cysteine) peptidase inhibitor, clade H, member 1	Serpinh1	chr7 E2	ENSMUSG00000070436	12406	P19324 /// Q3TJK3 /// Q3TMD2 /// Q3TWG9 /// Q5U4D0 /// Q8BV87 /// Q8BVU9	NP_033955.1	NM_009825	88283	0006457 // protein folding // inferred from electronic annotation /// 0006810 // transport // inferred from electronic annotation /// 0009408 // response to heat // inferred from electronic annotation	0005576 // extracellular region // inferred from electronic annotation /// 0005615 // extracellular space // inferred from reviewed computational analysis /// 0005783 // endoplasmic reticulum // inferred from electronic annotation /// 0005793 // ER-Golgi intermediate compartment // inferred from electronic annotation	0004867 // serine-type endopeptidase inhibitor activity // inferred from electronic annotation /// 0005215 // transporter activity // inferred from electronic annotation /// 0005515 // protein binding // inferred from physical interaction /// 0051082 // unfolded protein binding // inferred from direct assay	---	---	---	---
1415988_at		down	No	no	no	no	no	no	no	no	no	no	no	no	no	Mm.30012.1	gb:BG065877 /DB_XREF=gi:12548440 /DB_XREF=H3036C12-3 /CLONE=H3036C12 /FEA=FLmRNA /CNT=498 /TID=Mm.30012.1 /TIER=Stack /STK=28 /UG=Mm.30012 /LL=98244 /UG_GENE=AA960365 /UG_TITLE=expressed sequence AA960365 /FL=gb:BC021765.1 gb:NM_133808.1 gb:BC025648.1	BG065877	Mm.30012	chr1:95236345-95309205 (-) // 98.57 // qD	high density lipoprotein (HDL) binding protein	Hdlbp	chr1 D|1 55.3 cM	ENSMUSG00000034088	110611	A0PJE9 /// Q3U4Z7 /// Q3V1M8 /// Q8BX68 /// Q8VDJ3	NP_598569.1	NM_133808	99256	0006629 // lipid metabolic process // inferred from electronic annotation /// 0006810 // transport // inferred from electronic annotation /// 0006869 // lipid transport // inferred from electronic annotation /// 0008202 // steroid metabolic process // inferred from electronic annotation /// 0008203 // cholesterol metabolic process // inferred from electronic annotation	0005737 // cytoplasm // inferred from electronic annotation	0003723 // RNA binding // inferred from electronic annotation /// 0005319 // lipid transporter activity // inferred from electronic annotation	---	---	---	---
1416687_at		down	No	no	no	no	no	no	no	no	no	no	no	no	no	Mm.79983.1	gb:BC021352.1 /DB_XREF=gi:18204026 /FEA=FLmRNA /CNT=143 /TID=Mm.79983.1 /TIER=FL+Stack /STK=25 /UG=Mm.79983 /LL=26432 /UG_GENE=Plod2 /DEF=Mus musculus, procollagen lysine, 2-oxoglutarate 5-dioxygenase 2, clone MGC:29312 IMAGE:5007509, mRNA, complete cds. /PROD=procollagen lysine, 2-oxoglutarate 5-dioxygenase2 /FL=gb:AF080572.1 gb:BC021352.1 gb:NM_011961.1	BC021352	Mm.79983	chr9:92345993-92412167 (+) // 98.26 // qE3.3	procollagen lysine, 2-oxoglutarate 5-dioxygenase 2	Plod2	chr9 E3.3|9 52.0 cM	ENSMUSG00000032374	26432	Q3U055 /// Q923L1 /// Q9R0B9	NP_036091.1	NM_011961	---	0006464 // protein modification process // inferred from reviewed computational analysis /// 0019538 // protein metabolic process // inferred from electronic annotation	0005615 // extracellular space // inferred from reviewed computational analysis /// 0005783 // endoplasmic reticulum // inferred from reviewed computational analysis /// 0005783 // endoplasmic reticulum // inferred from electronic annotation /// 0016020 // membrane // inferred from reviewed computational analysis /// 0016020 // membrane // inferred from electronic annotation	0004866 // endopeptidase inhibitor activity // inferred from reviewed computational analysis /// 0005506 // iron ion binding // inferred from electronic annotation /// 0005515 // protein binding // inferred from electronic annotation /// 0008475 // procollagen-lysine 5-dioxygenase activity // inferred from reviewed computational analysis /// 0008475 // procollagen-lysine 5-dioxygenase activity //…	---	---	---	---
1416794_at		down	No	no	no	no	no	no	yes	no	no	no	no	yes	no	Mm.24719.1	gb:NM_019717.1 /DB_XREF=gi:9789868 /GEN=Arl6ip2 /FEA=FLmRNA /CNT=127 /TID=Mm.24719.1 /TIER=FL /STK=2 /UG=Mm.24719 /LL=56298 /DEF=Mus musculus ADP-ribosylation-like factor 6 interacting protein 2 (Arl6ip2), mRNA. /PROD=ADP-ribosylation-like factor 6 interactingprotein 2 /FL=gb:BC006934.1 gb:AF133670.1 gb:NM_019717.1	NM_019717	Mm.175403	chr17:79757388-79773123 (-) // 95.94 // qE3	ADP-ribosylation factor-like 6 interacting protein 2	Arl6ip2	chr17 E3	ENSMUSG00000059811	56298	Q3TSG2 /// Q6PA06 /// Q8BYP9 /// Q8C081 /// Q922M4 /// Q9D873 /// Q9WUG4	NP_062691.3 /// NP_835151.2	NM_019717 /// NM_178050	1929492	0006955 // immune response // inferred from electronic annotation	0016020 // membrane // inferred from electronic annotation /// 0016021 // integral to membrane // inferred from electronic annotation	0000166 // nucleotide binding // inferred from electronic annotation /// 0003924 // GTPase activity // inferred from electronic annotation /// 0005515 // protein binding // inferred from physical interaction /// 0005525 // GTP binding // inferred from electronic annotation /// 0016787 // hydrolase activity // inferred from electronic annotation	---	---	GENSCAN00000357652 // span:439-461,463-485 // numtm:2 /// ENSMUSP00000064758 // span:475-497,499-521 // numtm:2 /// ENSMUSP00000073287 // span:305-324,328-350 // numtm:2 /// BAC27671.1 // span:103-122,126-148 // numtm:2 /// BAC30103.1 // span:305-324,328-	---
1417262_at		down	No	no	no	no	no	no	no	no	no	no	no	no	no	Mm.3137.1	gb:M88242.1 /DB_XREF=gi:193637 /GEN=griPGHS /FEA=FLmRNA /CNT=105 /TID=Mm.3137.1 /TIER=FL+Stack /STK=50 /UG=Mm.3137 /LL=19225 /DEF=Mouse glucocortoid-regulated inflammatory prostaglandin GH synthase (griPGHS) mRNA, complete cds. /PROD=glucocorticoid-regulated inflammatoryprostaglandin synthase /FL=gb:M94967.1 gb:M64291.1 gb:M88242.1 gb:NM_011198.1	M94967	Mm.292547	chr1:151862316-151870452 (+) // 95.96 // qG1	prostaglandin-endoperoxide synthase 2	Ptgs2	chr1 H1|1 76.2 cM	ENSMUSG00000032487	19225	Q05769 /// Q3UMR6 /// Q543K3 /// Q7TMV2	NP_035328.2	NM_011198	---	0001516 // prostaglandin biosynthetic process // inferred from electronic annotation /// 0006633 // fatty acid biosynthetic process // inferred from electronic annotation /// 0008217 // blood pressure regulation // inferred from mutant phenotype /// 0008610 // lipid biosynthetic process // inferred from electronic annotation /// 0030216 // keratinocyte differentiation // non-traceable author stat…	0005615 // extracellular space // inferred from reviewed computational analysis /// 0005634 // nucleus // inferred from direct assay /// 0005737 // cytoplasm // inferred from direct assay /// 0005783 // endoplasmic reticulum // inferred from electronic annotation /// 0005792 // microsome // inferred from electronic annotation /// 0016020 // membrane // inferred from electronic annotation	0004601 // peroxidase activity // inferred from electronic annotation /// 0004666 // prostaglandin-endoperoxide synthase activity // inferred from electronic annotation /// 0005506 // iron ion binding // inferred from electronic annotation /// 0016491 // oxidoreductase activity // inferred from electronic annotation /// 0016702 // oxidoreductase activity, acting on single donors with incorporatio…	Eicosanoid_Synthesis // GenMAPP /// Eicosanoid_Synthesis // GenMAPP /// Prostaglandin_synthesis_regulation // GenMAPP /// Prostaglandin_synthesis_regulation // GenMAPP	---	---	---
1418280_at		down	No	no	no	no	no	no	no	no	no	no	no	no	yes	Mm.196627.1	gb:BG800611 /DB_XREF=gi:17947471 /DB_XREF=2104-93 /FEA=FLmRNA /CNT=111 /TID=Mm.196627.1 /TIER=ConsEnd /STK=0 /UG=Mm.196627 /LL=23849 /UG_GENE=Copeb /UG_TITLE=core promoter element binding protein /FL=gb:BC020042.1 gb:NM_011803.1	NM_011803	Mm.275036	chr13:5860731-5868235 (+) // 97.14 // qA1	Kruppel-like factor 6	Klf6	chr13 A1	ENSMUSG00000000078	23849	O08584 /// Q3U9J1 /// Q3UGJ1 /// Q8BPQ2 /// Q8VDZ7	NP_035933.2	NM_011803	---	0006350 // transcription // inferred from electronic annotation /// 0006355 // regulation of transcription, DNA-dependent // inferred from electronic annotation /// 0019221 // cytokine and chemokine mediated signaling pathway // inferred from direct assay	0005622 // intracellular // inferred from electronic annotation /// 0005634 // nucleus // inferred from direct assay /// 0005737 // cytoplasm // inferred from direct assay	0003676 // nucleic acid binding // inferred from electronic annotation /// 0003677 // DNA binding // inferred from sequence or structural similarity /// 0003677 // DNA binding // inferred from electronic annotation /// 0008270 // zinc ion binding // inferred from electronic annotation /// 0046872 // metal ion binding // inferred from electronic annotation	---	---	---	---
1418282_x_at		down	No	no	no	no	no	no	no	no	no	no	no	yes	no	Mm.193418.1	gb:NM_009244.1 /DB_XREF=gi:6678080 /GEN=Spi1-2 /FEA=FLmRNA /CNT=114 /TID=Mm.193418.1 /TIER=FL+Stack /STK=26 /UG=Mm.193418 /LL=20701 /DEF=Mus musculus serine protease inhibitor 1-2 (Spi1-2), mRNA. /PROD=serine protease inhibitor 1-2 /FL=gb:M25529.1 gb:NM_009244.1	NM_009244	Mm.439693	chr12:104129193-104308228 (-) // 89.16 // qE	serine (or cysteine) preptidase inhibitor, clade A, member 1b	Serpina1b	chr12 E|12 51.0 cM	ENSMUSG00000071178	20701	P22599 /// Q3KQQ4 /// Q91X22	NP_033270.3	NM_009244	---	0006953 // acute-phase response // inferred from electronic annotation	---	0004866 // endopeptidase inhibitor activity // inferred from electronic annotation /// 0004867 // serine-type endopeptidase inhibitor activity // inferred from electronic annotation	---	---	---	---
1418437_a_at		down	No	no	no	no	no	no	no	no	no	no	no	no	no	Mm.628.1	gb:BG064529 /DB_XREF=gi:12547092 /DB_XREF=H3020G10-3 /CLONE=H3020G10 /FEA=FLmRNA /CNT=132 /TID=Mm.628.1 /TIER=Stack /STK=65 /UG=Mm.628 /LL=21428 /UG_GENE=Tcfl4 /UG_TITLE=transcription factor-like 4 /FL=gb:AF213672.1 gb:AF213671.1 gb:NM_011550.1 gb:U43607.1	NM_011550	Mm.628	chr11:100903392-100908238 (+) // 95.06 // qD	MAX-like protein X	Mlx	chr11 D	ENSMUSG00000017801	21428	O08609 /// Q3UQB4 /// Q8K0H8	NP_035680.2	NM_011550	108398	0006350 // transcription // inferred from electronic annotation /// 0006355 // regulation of transcription, DNA-dependent // inferred from electronic annotation /// 0006913 // nucleocytoplasmic transport // inferred from direct assay /// 0045449 // regulation of transcription // inferred from electronic annotation	0005634 // nucleus // inferred from direct assay /// 0005634 // nucleus // inferred from electronic annotation /// 0005667 // transcription factor complex // inferred from electronic annotation /// 0005737 // cytoplasm // inferred from direct assay /// 0005737 // cytoplasm // inferred from electronic annotation	0003677 // DNA binding // inferred from electronic annotation /// 0003700 // transcription factor activity // inferred from electronic annotation /// 0005515 // protein binding // inferred from physical interaction /// 0030528 // transcription regulator activity // inferred from electronic annotation	---	---	---	---
1418972_at		down	No	no	no	no	no	no	no	no	no	no	no	no	no	Mm.28782.1	gb:AF100339.1 /DB_XREF=gi:4323572 /FEA=FLmRNA /CNT=82 /TID=Mm.28782.1 /TIER=FL /STK=1 /UG=Mm.28782 /LL=12042 /UG_GENE=Bcl10 /DEF=Mus musculus CARD containing molecule enhancing NF-kB mRNA, complete cds. /PROD=CARD containing molecule enhancing NF-kB /FL=gb:AF134396.1 gb:BC024379.1 gb:NM_009740.1 gb:AF127387.1 gb:AF100339.1 gb:AF057701.1	AF100339	Mm.239141	chr3:145861686-145871744 (+) // 99.79 // qH2	B-cell leukemia/lymphoma 10	Bcl10	chr3 H3	ENSMUSG00000028191	12042	Q3THY9 /// Q9Z0H7	NP_033870.1	NM_009740	---	0001843 // neural tube closure // inferred from mutant phenotype /// 0002237 // response to molecule of bacterial origin // inferred from electronic annotation /// 0002237 // response to molecule of bacterial origin // inferred from sequence or structural similarity /// 0002906 // negative regulation of mature B cell apoptosis // inferred from electronic annotation /// 0002906 // negative regulat…	0001772 // immunological synapse // inferred from direct assay /// 0005622 // intracellular // inferred from electronic annotation /// 0005634 // nucleus // inferred from electronic annotation /// 0005634 // nucleus // inferred from sequence or structural similarity /// 0005737 // cytoplasm // inferred from direct assay /// 0005737 // cytoplasm // inferred from sequence or structural similarity /…	0003713 // transcription coactivator activity // inferred from electronic annotation /// 0003713 // transcription coactivator activity // inferred from sequence or structural similarity /// 0005515 // protein binding // inferred from physical interaction /// 0005515 // protein binding // inferred from electronic annotation /// 0005515 // protein binding // inferred from sequence or structural sim…	---	---	---	---
1420971_at		down	No	no	no	no	no	no	no	no	no	no	no	yes	no	Mm.10731.1	gb:NM_009461.1 /DB_XREF=gi:6678490 /GEN=Ubr1 /FEA=FLmRNA /CNT=63 /TID=Mm.10731.1 /TIER=FL /STK=2 /UG=Mm.10731 /LL=22222 /DEF=Mus musculus ubiquitin protein ligase E3 component n-recognin 1 (Ubr1), mRNA. /PROD=ubiquitin protein ligase E3 component n-recognin1 /FL=gb:AF061555.1 gb:NM_009461.1	BQ173927	Mm.389330	chr2:120551712-120662156 (-) // 99.36 // qE5	ubiquitin protein ligase E3 component n-recognin 1	Ubr1	chr2 E5|2 67.4 cM	ENSMUSG00000027272	22222	O70481 /// Q2M4I1 /// Q3TKQ2 /// Q3V1R9 /// Q497M7	NP_033487.2	NM_009461	1277977	0006412 // translation // inferred from reviewed computational analysis /// 0006511 // ubiquitin-dependent protein catabolic process // inferred from direct assay /// 0006511 // ubiquitin-dependent protein catabolic process // inferred from mutant phenotype /// 0006512 // ubiquitin cycle // inferred from genetic interaction /// 0006512 // ubiquitin cycle // inferred from electronic annotation	0000151 // ubiquitin ligase complex // inferred from genetic interaction /// 0000502 // proteasome complex (sensu Eukaryota) // inferred from genetic interaction /// 0005622 // intracellular // inferred from reviewed computational analysis /// 0005737 // cytoplasm // inferred from electronic annotation /// 0005840 // ribosome // inferred from reviewed computational analysis	0003735 // structural constituent of ribosome // inferred from reviewed computational analysis /// 0004842 // ubiquitin-protein ligase activity // inferred from direct assay /// 0004842 // ubiquitin-protein ligase activity // inferred from genetic interaction /// 0004842 // ubiquitin-protein ligase activity // inferred from electronic annotation /// 0005515 // protein binding // inferred from gen…	---	---	---	---
1420990_at		down	No	no	no	no	no	no	no	no	no	no	no	no	no	Mm.8137.1	gb:NM_007690.1 /DB_XREF=gi:6680927 /GEN=Chd1 /FEA=FLmRNA /CNT=78 /TID=Mm.8137.1 /TIER=FL /STK=2 /UG=Mm.8137 /LL=12648 /DEF=Mus musculus chromodomain helicase DNA binding protein 1 (Chd1), mRNA. /PROD=chromodomain helicase DNA binding protein 1 /FL=gb:NM_007690.1 gb:L10410.1	NM_007690	Mm.8137	chr17:15409787-15476595 (+) // 97.87 // qA2	chromodomain helicase DNA binding protein 1	Chd1	chr17 A2|17 7.2 cM	ENSMUSG00000023852	12648	P40201 /// Q14BJ0 /// Q3UQG5 /// Q3USG6 /// Q8C7Q2 /// Q8C9F3 /// Q9CRD9 /// Q9D5K6	NP_031716.1	NM_007690	---	0006333 // chromatin assembly or disassembly // non-traceable author statement /// 0006333 // chromatin assembly or disassembly // inferred from electronic annotation	0000785 // chromatin // inferred from electronic annotation /// 0005634 // nucleus // non-traceable author statement /// 0005634 // nucleus // inferred from electronic annotation	0000166 // nucleotide binding // inferred from electronic annotation /// 0003676 // nucleic acid binding // inferred from electronic annotation /// 0003677 // DNA binding // inferred from electronic annotation /// 0003682 // chromatin binding // non-traceable author statement /// 0003682 // chromatin binding // inferred from electronic annotation /// 0004386 // helicase activity // non-traceable …	---	IPR006935 // Type III restriction enzyme, res subunit // 6.1E-5	---	---
1420994_at		down	No	no	no	no	no	no	no	no	no	no	no	no	no	Mm.33935.1	gb:BM214359 /DB_XREF=gi:17772482 /DB_XREF=C0849E04-3 /CLONE=C0849E04 /FEA=FLmRNA /CNT=55 /TID=Mm.33935.1 /TIER=Stack /STK=19 /UG=Mm.33935 /LL=108105 /UG_GENE=B3gnt5 /UG_TITLE=UDP-GlcNAc:betaGal beta-1,3-N-acetylglucosaminyltransferase 5 /FL=gb:NM_054052.1 gb:AY029203.1	BM214359	Mm.33935	chr16:19674616-19686316 (+) // 99.57 // qA3	UDP-GlcNAc:betaGal beta-1,3-N-acetylglucosaminyltransferase 5	B3gnt5	chr16 B1	ENSMUSG00000022686	108105	Q8BGY6	NP_473393.2	NM_054052	2137302	0006486 // protein amino acid glycosylation // inferred from reviewed computational analysis /// 0006486 // protein amino acid glycosylation // inferred from electronic annotation /// 0007275 // multicellular organismal development // inferred from electronic annotation /// 0007417 // central nervous system development // inferred from sequence or structural similarity /// 0030148 // sphingolipid…	0005622 // intracellular // inferred from sequence or structural similarity /// 0016020 // membrane // inferred from reviewed computational analysis /// 0016020 // membrane // inferred from electronic annotation /// 0016021 // integral to membrane // inferred from reviewed computational analysis /// 0016021 // integral to membrane // inferred from electronic annotation	0008378 // galactosyltransferase activity // inferred from reviewed computational analysis /// 0008378 // galactosyltransferase activity // inferred from electronic annotation /// 0008457 // beta-galactosyl-N-acetylglucosaminylgalactosylglucosyl-ceramide beta-1,3-acetylglucosaminyltransferase activity // inferred from sequence or structural similarity /// 0008917 // lipopolysaccharide N-acetylglu…	---	---	AAH63076.1 // span:12-34 // numtm:1 /// NP_473393.2 // span:12-34 // numtm:1	---
1421657_a_at		down	No	no	no	no	no	no	no	no	no	no	no	no	no	Mm.5080.1	gb:NM_011441.1 /DB_XREF=gi:6755603 /GEN=Sox17 /FEA=FLmRNA /CNT=3 /TID=Mm.5080.1 /TIER=FL /STK=2 /UG=Mm.5080 /LL=20671 /DEF=Mus musculus SRY-box containing gene 17 (Sox17), mRNA. /PROD=SRY-box containing gene 17 /FL=gb:NM_011441.1 gb:D49474.1	NM_011441	Mm.279103	chr1:4481793-4486444 (-) // 96.37 // qA1	SRY-box containing gene 17	Sox17	chr1 A1|1 7.0 cM	ENSMUSG00000025902	20671	Q61473 /// Q6P9T1	NP_035571.1	NM_011441	107543	0001525 // angiogenesis // inferred from genetic interaction /// 0001570 // vasculogenesis // inferred from genetic interaction /// 0006350 // transcription // inferred from electronic annotation /// 0006355 // regulation of transcription, DNA-dependent // inferred from electronic annotation	0005667 // transcription factor complex // inferred from electronic annotation	0003677 // DNA binding // inferred from direct assay /// 0003677 // DNA binding // inferred from electronic annotation /// 0003700 // transcription factor activity // inferred from electronic annotation	---	---	---	---
1421964_at		down	No	no	no	no	no	no	no	no	no	no	no	no	no	Mm.4945.1	gb:NM_008716.1 /DB_XREF=gi:6679095 /GEN=Notch3 /FEA=FLmRNA /CNT=28 /TID=Mm.4945.1 /TIER=FL /STK=1 /UG=Mm.4945 /LL=18131 /DEF=Mus musculus Notch gene homolog 3, (Drosophila) (Notch3), mRNA. /PROD=Notch gene homolog 3, (Drosophila) /FL=gb:NM_008716.1	NM_008716	Mm.439741	chr17:31849390-31895558 (-) // 98.06 // qB1	Notch gene homolog 3 (Drosophila)	Notch3	chr17 B1|17 20.0 cM	ENSMUSG00000038146	18131	Q61982	NP_032742.1	NM_008716	---	0006350 // transcription // inferred from electronic annotation /// 0006355 // regulation of transcription, DNA-dependent // inferred from electronic annotation /// 0007219 // Notch signaling pathway // inferred by curator /// 0007219 // Notch signaling pathway // inferred from electronic annotation /// 0007275 // multicellular organismal development // inferred from electronic annotation /// 003…	0005615 // extracellular space // inferred from reviewed computational analysis /// 0005887 // integral to plasma membrane // inferred by curator /// 0016020 // membrane // inferred from electronic annotation /// 0016021 // integral to membrane // inferred from reviewed computational analysis /// 0016021 // integral to membrane // inferred from electronic annotation	0003677 // DNA binding // inferred from reviewed computational analysis /// 0003700 // transcription factor activity // inferred from reviewed computational analysis /// 0004872 // receptor activity // inferred from electronic annotation /// 0005509 // calcium ion binding // inferred from electronic annotation /// 0005515 // protein binding // inferred from physical interaction	---	---	NP_032742.1 // span:1644-1666 // numtm:1	---
1422886_a_at		down	No	no	no	no	no	no	no	no	no	no	no	no	no	Mm.9488.1	gb:NM_007714.1 /DB_XREF=gi:6671765 /GEN=Clk4 /FEA=FLmRNA /CNT=94 /TID=Mm.9488.1 /TIER=FL+Stack /STK=8 /UG=Mm.9488 /LL=12750 /DEF=Mus musculus CDC like kinase 4 (Clk4), mRNA. /PROD=CDC like kinase 4 /FL=gb:BC012675.1 gb:NM_007714.1 gb:AF033566.1	NM_007714	Mm.239354	chr11:51106603-51125193 (+) // 97.77 // qB1.3	CDC like kinase 4	Clk4	chr11 B1.3	ENSMUSG00000020385	12750	O35493 /// O35611 /// Q3U2K6 /// Q5SUQ1 /// Q5SUQ2 /// Q5SUQ3	NP_031740.1	NM_007714	1098551	0006468 // protein amino acid phosphorylation // inferred from electronic annotation /// 0018108 // peptidyl-tyrosine phosphorylation // inferred from direct assay /// 0046777 // protein amino acid autophosphorylation // inferred from direct assay	0005634 // nucleus // inferred from direct assay	0000166 // nucleotide binding // inferred from electronic annotation /// 0004672 // protein kinase activity // inferred from electronic annotation /// 0004674 // protein serine/threonine kinase activity // inferred from electronic annotation /// 0004713 // protein-tyrosine kinase activity // inferred from direct assay /// 0004713 // protein-tyrosine kinase activity // inferred from electronic ann…	mRNA_processing_binding_Reactome // GenMAPP	IPR001245 // Tyrosine protein kinase // 2.0E-5	---	---
1423598_at		down	No	no	no	no	no	no	yes	no	no	no	no	yes	no	Mm.33083.1	gb:BE292160 /DB_XREF=gi:9174367 /DB_XREF=601086468F1 /CLONE=IMAGE:3500585 /FEA=FLmRNA /CNT=81 /TID=Mm.33083.1 /TIER=ConsEnd /STK=0 /UG=Mm.33083 /LL=11980 /UG_GENE=Atp8a1 /UG_TITLE=ATPase, aminophospholipid transporter (APLT), class I, type 8A, member 1 /FL=gb:NM_009727.1 gb:U75321.1	BB303874	Mm.153230	chr5:67899494-68126544 (-) // 99.3 // qC3.1	ATPase, aminophospholipid transporter (APLT), class I, type 8A, member 1	Atp8a1	chr5 C3.1	---	11980	A1L332 /// P70704 /// Q1HCM7 /// Q3TRP7 /// Q3U9N5 /// Q52KQ7 /// Q5DTG0 /// Q8BR88 /// Q8CA15	NP_001034088.1 /// NP_033857.1	NM_001038999 /// NM_009727	---	0006810 // transport // inferred from electronic annotation /// 0008152 // metabolic process // inferred from electronic annotation /// 0015914 // phospholipid transport // inferred from electronic annotation	0016020 // membrane // inferred from electronic annotation /// 0016021 // integral to membrane // inferred from electronic annotation /// 0031410 // cytoplasmic vesicle // inferred from electronic annotation	0000166 // nucleotide binding // inferred from electronic annotation /// 0000287 // magnesium ion binding // inferred from electronic annotation /// 0003824 // catalytic activity // inferred from electronic annotation /// 0004012 // phospholipid-translocating ATPase activity // inferred from electronic annotation /// 0005524 // ATP binding // inferred from electronic annotation /// 0015662 // ATP…	---	IPR008250 // E1-E2 ATPase-associated region // 8.2E-4	NP_033857.1 // span:298-320,340-362,851-873,878-897,925-947,962-984,991-1013,1028-1050 // numtm:8 /// NP_001034088.1 // span:298-320,340-362,866-888,893-912,940-962,977-999,1006-1028,1043-1065 // numtm:8	---
1424596_s_at		down	No	no	no	no	no	no	no	no	no	no	no	yes	no	Mm.200426.1	gb:BC019124.1 /DB_XREF=gi:17512304 /FEA=FLmRNA /CNT=52 /TID=Mm.200426.1 /TIER=FL+Stack /STK=23 /UG=Mm.200426 /DEF=Mus musculus, Similar to LIM and cysteine-rich domains 1, clone MGC:29184 IMAGE:5007525, mRNA, complete cds. /PROD=Similar to LIM and cysteine-rich domains 1 /FL=gb:BC019124.1	BC019124	Mm.234441	chr6:112239534-112296205 (+) // 98.92 // qE3	LIM and cysteine-rich domains 1	Lmcd1	chr6 E3	ENSMUSG00000057604	30937	Q3TVW6 /// Q8BVZ6 /// Q8VEE1	NP_659048.1	NM_144799	---	0000122 // negative regulation of transcription from RNA polymerase II promoter // inferred from genetic interaction	0005634 // nucleus // inferred from direct assay	0003714 // transcription corepressor activity // inferred from direct assay /// 0005515 // protein binding // inferred from physical interaction /// 0008270 // zinc ion binding // inferred from electronic annotation /// 0046872 // metal ion binding // inferred from electronic annotation	---	---	---	---
1425039_at		down	No	no	no	no	no	no	no	no	no	no	no	no	no	Mm.33169.1	gb:BC020152.1 /DB_XREF=gi:18044899 /FEA=FLmRNA /CNT=15 /TID=Mm.33169.1 /TIER=FL+Stack /STK=8 /UG=Mm.33169 /DEF=Mus musculus, Similar to integrin, beta-like 1 (with EGF-like repeat domains), clone MGC:28057 IMAGE:3708340, mRNA, complete cds. /PROD=Similar to integrin, beta-like 1 (with EGF-likerepeat domains) /FL=gb:BC020152.1	BC020152	Mm.383176	chr14:122795150-123109260 (+) // 98.25 // qE5	integrin, beta-like 1	Itgbl1	chr14 E5	ENSMUSG00000032925	223272	Q3V364 /// Q8BKJ4 /// Q8BMS0 /// Q8VDV0	NP_663442.1	NM_145467	2443439	0007155 // cell adhesion // inferred from reviewed computational analysis /// 0007155 // cell adhesion // inferred from electronic annotation /// 0007160 // cell-matrix adhesion // inferred from reviewed computational analysis /// 0007160 // cell-matrix adhesion // inferred from electronic annotation /// 0007229 // integrin-mediated signaling pathway // inferred from electronic annotation	0008305 // integrin complex // inferred from reviewed computational analysis /// 0008305 // integrin complex // inferred from electronic annotation	0004872 // receptor activity // inferred from electronic annotation /// 0005488 // binding // inferred from electronic annotation	---	---	---	---
1425895_a_at		down	No	no	no	no	no	no	no	no	no	no	no	no	no	Mm.444.2	gb:U43884.1 /DB_XREF=gi:1244792 /GEN=Id1B /FEA=FLmRNA /CNT=3 /TID=Mm.444.2 /TIER=FL /STK=1 /UG=Mm.444 /LL=15901 /DEF=Mus musculus transcription factor Id1B (Id1B) mRNA, complete cds. /PROD=Id1B /FL=gb:U43884.1	U43884	Mm.444	chr2:152427696-152428847 (+) // 99.65 // qH1	inhibitor of DNA binding 1	Id1	chr2 H1|2 84.0 cM	ENSMUSG00000042745	15901	P20067 /// Q6GTZ3	NP_034625.1	NM_010495	---	0000122 // negative regulation of transcription from RNA polymerase II promoter // inferred from direct assay /// 0007275 // multicellular organismal development // inferred from electronic annotation /// 0007507 // heart development // inferred from genetic interaction /// 0030509 // BMP signaling pathway // inferred from direct assay /// 0045449 // regulation of transcription // inferred from e…	0005634 // nucleus // inferred from electronic annotation	0005515 // protein binding // inferred from physical interaction /// 0030528 // transcription regulator activity // inferred from electronic annotation	---	---	---	---
1427763_a_at		down	No	no	no	no	no	no	yes	no	no	no	no	no	no	Mm.34377.2	gb:AF059029.1 /DB_XREF=gi:3088550 /FEA=mRNA /CNT=1 /TID=Mm.34377.2 /TIER=ConsEnd /STK=0 /UG=Mm.34377 /LL=108058 /UG_GENE=Camk2d /DEF=Mus musculus calciumcalmodulin-dependent protein kinase II delta mRNA, partial cds. /PROD=calciumcalmodulin-dependent protein kinase IIdelta	AF059029	Mm.255822	chr3:126802652-126833573 (+) // 98.85 // qG2	calcium/calmodulin-dependent protein kinase II, delta	Camk2d	chr3 G1-G2	ENSMUSG00000053819	108058	O70459 /// Q3V1X9 /// Q6PHZ2 /// Q8C4I3 /// Q8C8X9 /// Q8CCM0	NP_001020609.1 /// NP_001020610.1 /// NP_076302.1	NM_001025438 /// NM_001025439 /// NM_023813	1341265	0000082 // G1/S transition of mitotic cell cycle // inferred from mutant phenotype /// 0006468 // protein amino acid phosphorylation // inferred from electronic annotation /// 0006816 // calcium ion transport // inferred from direct assay /// 0006816 // calcium ion transport // inferred from mutant phenotype /// 0046777 // protein amino acid autophosphorylation // inferred from mutant phenotype /…	0005634 // nucleus // inferred from direct assay /// 0005737 // cytoplasm // inferred from direct assay /// 0005954 // calcium- and calmodulin-dependent protein kinase complex // traceable author statement /// 0030315 // T-tubule // inferred from direct assay	0000166 // nucleotide binding // inferred from electronic annotation /// 0004672 // protein kinase activity // inferred from electronic annotation /// 0004674 // protein serine/threonine kinase activity // inferred from mutant phenotype /// 0004674 // protein serine/threonine kinase activity // inferred from electronic annotation /// 0005516 // calmodulin binding // inferred from electronic annot…	Calcium_regulation_in_cardiac_cells // GenMAPP /// Calcium_regulation_in_cardiac_cells // GenMAPP /// Calcium_regulation_in_cardiac_cells // GenMAPP /// Calcium_regulation_in_cardiac_cells // GenMAPP /// Smooth_muscle_contraction // GenMAPP /// Smooth_mus	IPR001245 // Tyrosine protein kinase // 1.7E-8	---	---
1431734_a_at		down	No	no	no	no	no	no	no	no	no	no	no	no	no	Mm.46746.2	gb:AK006478.1 /DB_XREF=gi:12839599 /FEA=mRNA /CNT=2 /TID=Mm.46746.2 /TIER=ConsEnd /STK=0 /UG=Mm.46746 /LL=67035 /UG_GENE=2010306G19Rik /UG_TITLE=RIKEN cDNA 2010306G19 gene /DEF=Mus musculus adult male testis cDNA, RIKEN full-length enriched library, clone:1700029A20:homolog to HEAT SHOCK 40 KDA PROTEIN 1 HOMOLOG (HEAT SHOCK PROTEIN 40 HOMOLOG) (HSP40 HOMOLOG), full insert sequence.	AK006478	Mm.46746	chr3:152122404-152147469 (-) // 99.09 // qH3	DnaJ (Hsp40) homolog, subfamily B, member 4	Dnajb4	chr3 H3	ENSMUSG00000028035	67035	Q8BP73 /// Q9D832	NP_080202.1 /// NP_081563.1	NM_025926 /// NM_027287	---	0006457 // protein folding // inferred from electronic annotation	---	0031072 // heat shock protein binding // inferred from electronic annotation /// 0051082 // unfolded protein binding // inferred from electronic annotation	---	---	---	---
1438661_a_at		down	No	no	no	no	no	no	no	no	no	no	no	no	no	Mm.5061.2	gb:AV023312 /DB_XREF=gi:4800304 /DB_XREF=AV023312 /CLONE=1190032A18 /FEA=EST /CNT=10 /TID=Mm.5061.2 /TIER=Stack /STK=10 /UG=Mm.5061 /LL=11841 /UG_GENE=Arf2 /UG_TITLE=ADP-ribosylation factor 2	AV023312	Mm.5061	chr11:103789039-103797988 (+) // 98.12 // qE1	ADP-ribosylation factor 2	Arf2	chr11 E1|11 62.0 cM	ENSMUSG00000062421	11841	Q8BSL7	NP_031503.1	NM_007477	99595	0006810 // transport // inferred from electronic annotation /// 0006886 // intracellular protein transport // inferred from reviewed computational analysis /// 0006888 // ER to Golgi vesicle-mediated transport // inferred from electronic annotation /// 0007264 // small GTPase mediated signal transduction // inferred from electronic annotation /// 0015031 // protein transport // inferred from revi…	0005622 // intracellular // inferred from electronic annotation /// 0005794 // Golgi apparatus // inferred from direct assay /// 0005794 // Golgi apparatus // inferred from reviewed computational analysis	0000166 // nucleotide binding // inferred from electronic annotation /// 0005215 // transporter activity // inferred from reviewed computational analysis /// 0005515 // protein binding // inferred from physical interaction /// 0005525 // GTP binding // inferred from reviewed computational analysis /// 0005525 // GTP binding // traceable author statement /// 0005525 // GTP binding // inferred from…	---	IPR013684 // Miro-like // 3.4E-4 /// IPR013753 // Ras // 5.1E-5	---	---
1448538_a_at		down	No	no	no	no	no	no	no	no	no	no	no	no	no	Mm.10009.1	gb:BE447520 /DB_XREF=gi:9447097 /DB_XREF=ut01f10.x1 /CLONE=IMAGE:3326635 /FEA=FLmRNA /CNT=549 /TID=Mm.10009.1 /TIER=Stack /STK=102 /UG=Mm.10009 /LL=27981 /UG_GENE=D4Wsu53e /UG_TITLE=DNA segment, Chr 4, Wayne State University 53, expressed /FL=gb:NM_023665.1	BE447520	Mm.331964	chr4:134195711-134199448 (+) // 95.6 // qD3	DNA segment, Chr 4, Wayne State University 53, expressed	D4Wsu53e	chr4 D3|4 65.7 cM	ENSMUSG00000037266	27981	Q3UC65	NP_076154.3	NM_023665	---	---	---	---	---	---	---	---
1449086_at		down	No	no	no	no	no	no	no	no	no	no	no	no	no	Mm.218600.1	gb:NM_025999.1 /DB_XREF=gi:13385503 /GEN=2610110L04Rik /FEA=FLmRNA /CNT=70 /TID=Mm.218600.1 /TIER=FL+Stack /STK=23 /UG=Mm.218600 /LL=67150 /DEF=Mus musculus RIKEN cDNA 2610110L04 gene (2610110L04Rik), mRNA. /PROD=RIKEN cDNA 2610110L04 /FL=gb:AF353167.1 gb:BC018553.1 gb:NM_025999.1	AF353167	Mm.96867	chr7:110606167-110635584 (-) // 90.54 // qE3	ring finger protein 141	Rnf141	chr7 F2	ENSMUSG00000030788	67150	Q3U464 /// Q99MB7	NP_080275.2	NM_025999	1914400	0006355 // regulation of transcription, DNA-dependent // inferred from direct assay	---	0003677 // DNA binding // inferred from direct assay /// 0005515 // protein binding // inferred from electronic annotation /// 0008270 // zinc ion binding // inferred from electronic annotation /// 0046872 // metal ion binding // inferred from electronic annotation	---	---	---	---
1450786_x_at		down	No	no	no	no	no	no	no	no	no	no	no	no	no	Mm.24839.3	gb:NM_019808.1 /DB_XREF=gi:12083690 /GEN=Enh-pending /FEA=FLmRNA /CNT=46 /TID=Mm.24839.3 /TIER=FL+Stack /STK=9 /UG=Mm.24839 /LL=56376 /DEF=Mus musculus enigma homolog (R. norvegicus) (Enh-pending), mRNA. /PROD=enigma homolog 1 (R. norvegicus) /FL=gb:AB016586.1 gb:NM_019808.1	NM_019808	Mm.117709	chr3:142178950-142333012 (-) // 98.86 // qH1	PDZ and LIM domain 5	Pdlim5	chr3 H3	ENSMUSG00000028273	56376	Q2Q7P0 /// Q3UGD0 /// Q8CI51 /// Q8VDV4 /// Q9CRA2	NP_062782.1 /// NP_062783.1 /// NP_072048.1	NM_019808 /// NM_019809 /// NM_022554	---	---	0030018 // Z disc // inferred from direct assay	0005515 // protein binding // inferred from physical interaction /// 0005515 // protein binding // inferred from electronic annotation /// 0008270 // zinc ion binding // inferred from electronic annotation /// 0046872 // metal ion binding // inferred from electronic annotation	---	---	---	---
1452629_at		down	No	no	no	no	no	no	no	no	no	no	no	no	no	Mm.214973.1	gb:BM239918 /DB_XREF=gi:17875188 /DB_XREF=K0542D08-3 /CLONE=K0542D08 /FEA=mRNA /CNT=37 /TID=Mm.214973.1 /TIER=Stack /STK=15 /UG=Mm.214973 /UG_TITLE=Mus musculus, Similar to KIAA0138 gene product, clone IMAGE:5099281, mRNA, partial cds	BM239918	Mm.214973	chr17:56247922-56260542 (-) // 95.43 // qD	scaffold attachment factor B2	Safb2	chr17 D	ENSMUSG00000042625	224902	Q3B844 /// Q3UGR1 /// Q6A0C0 /// Q80YR5	NP_001025150.2	NM_001029979	2146808	0006350 // transcription // inferred from electronic annotation /// 0006355 // regulation of transcription, DNA-dependent // inferred from electronic annotation	0005737 // cytoplasm // inferred from electronic annotation	0000166 // nucleotide binding // inferred from electronic annotation /// 0003676 // nucleic acid binding // inferred from electronic annotation /// 0003677 // DNA binding // inferred from electronic annotation /// 0003723 // RNA binding // inferred from electronic annotation	mRNA_processing_binding_Reactome // GenMAPP	---	---	---
1453077_a_at		down	No	no	no	no	no	no	no	no	no	no	no	no	no	Mm.89110.2	gb:AK016168.1 /DB_XREF=gi:12854797 /FEA=mRNA /CNT=12 /TID=Mm.89110.2 /TIER=Stack /STK=8 /UG=Mm.89110 /LL=77634 /UG_GENE=5031401C21Rik /UG_TITLE=RIKEN cDNA 5031401C21 gene /DEF=Mus musculus adult male testis cDNA, RIKEN full-length enriched library, clone:4930558A07:homolog to SNRNA ACTIVATING PROTEIN COMPLEX 50 KDA SUBUNIT (SNAPC 50 KDA SUBUNIT) (PROXIMAL SEQUENCE ELEMENT-BINDING TRANSCRIPTION FA…	AK016168	Mm.271985	chr4:82888959-82913317 (+) // 99.37 // qC3	small nuclear RNA activating complex, polypeptide 3	Snapc3	chr4 C3	ENSMUSG00000028483	77634	Q9CQB0 /// Q9D2C9	NP_084225.1	NM_029949	1916338	0006350 // transcription // inferred from electronic annotation /// 0006355 // regulation of transcription, DNA-dependent // inferred from electronic annotation	---	0003677 // DNA binding // inferred from electronic annotation	---	---	---	---
1454904_at		down	No	no	no	no	no	no	no	no	no	no	no	no	no	Mm.30502.2	gb:BG066923 /DB_XREF=gi:12549492 /DB_XREF=H3048E11-3 /CLONE=H3048E11 /FEA=EST /CNT=386 /TID=Mm.30502.2 /TIER=Stack /STK=10 /UG=Mm.30502 /LL=13803 /UG_GENE=Enc1 /UG_TITLE=ectodermal-neural cortex 1	BG976607	Mm.423278	---	X-linked myotubular myopathy gene 1	Mtm1	chrX A7.2|X 27.8 cM	---	17772	Q5DTJ6	NP_064310.1	NM_019926	1099452	0016311 // dephosphorylation // inferred from electronic annotation /// 0046716 // muscle maintenance // inferred from mutant phenotype /// 0046839 // phospholipid dephosphorylation // inferred from electronic annotation	---	0004437 // inositol or phosphatidylinositol phosphatase activity // inferred from electronic annotation /// 0004721 // phosphoprotein phosphatase activity // inferred from electronic annotation /// 0004725 // protein tyrosine phosphatase activity // inferred from electronic annotation /// 0016787 // hydrolase activity // inferred from electronic annotation /// 0016791 // phosphoric monoester hydr…	---	---	---	---
1416561_at		up	No	no	no	no	no	no	no	no	no	no	no	no	no	Mm.16620.1	gb:NM_008077.1 /DB_XREF=gi:6679922 /GEN=Gad1 /FEA=FLmRNA /CNT=127 /TID=Mm.16620.1 /TIER=FL+Stack /STK=82 /UG=Mm.16620 /LL=14415 /DEF=Mus musculus glutamic acid decarboxylase 1 (Gad1), mRNA. /PROD=glutamic acid decarboxylase 1 /FL=gb:AF326548.1 gb:AF326547.1 gb:BC027059.1 gb:AF483493.1 gb:AF483492.1 gb:NM_008077.1	AF326547	Mm.272120	chr2:70362321-70402820 (+) // 98.53 // qC2	glutamic acid decarboxylase 1	Gad1	chr2 D|2 43.0 cM	ENSMUSG00000070880	14415	P48318 /// Q3TQ56 /// Q548L6	NP_032103.2	NM_008077	---	0007268 // synaptic transmission // inferred from electronic annotation /// 0019752 // carboxylic acid metabolic process // inferred from electronic annotation /// 0042136 // neurotransmitter biosynthetic process // inferred from electronic annotation	0005737 // cytoplasm // inferred from direct assay /// 0005739 // mitochondrion // inferred from direct assay /// 0030424 // axon // inferred from direct assay /// 0045202 // synapse // inferred from direct assay	0003824 // catalytic activity // inferred from electronic annotation /// 0004351 // glutamate decarboxylase activity // inferred from electronic annotation /// 0016829 // lyase activity // inferred from electronic annotation /// 0016831 // carboxy-lyase activity // inferred from electronic annotation /// 0030170 // pyridoxal phosphate binding // inferred from electronic annotation	Biogenic_Amine_Synthesis // GenMAPP	---	---	---
1417758_at		up	No	no	no	no	no	no	no	no	no	no	no	no	yes	Mm.26646.1	gb:NM_010575.1 /DB_XREF=gi:6754375 /GEN=Itga2b /FEA=FLmRNA /CNT=54 /TID=Mm.26646.1 /TIER=FL+Stack /STK=37 /UG=Mm.26646 /LL=16399 /DEF=Mus musculus integrin alpha 2b (Itga2b), mRNA. /PROD=integrin alpha 2b /FL=gb:NM_010575.1 gb:AF170316.1	NM_010575	Mm.26646	chr11:102269388-102285937 (-) // 99.68 // qD	integrin alpha 2b	Itga2b	chr11 E1|11 68.0 cM	ENSMUSG00000034664	16399	Q3U3R7 /// Q8C815 /// Q9QUM0	NP_034705.1	NM_010575	96601	0006508 // proteolysis // inferred from reviewed computational analysis /// 0007155 // cell adhesion // inferred from electronic annotation /// 0007160 // cell-matrix adhesion // inferred from mutant phenotype /// 0007229 // integrin-mediated signaling pathway // inferred from electronic annotation	0005925 // focal adhesion // inferred from direct assay /// 0008305 // integrin complex // inferred from electronic annotation /// 0009897 // external side of plasma membrane // inferred from direct assay /// 0016020 // membrane // inferred from electronic annotation /// 0016021 // integral to membrane // inferred from electronic annotation	0004182 // carboxypeptidase A activity // inferred from reviewed computational analysis /// 0004872 // receptor activity // inferred from electronic annotation /// 0005509 // calcium ion binding // inferred from electronic annotation /// 0005515 // protein binding // inferred from electronic annotation /// 0050840 // extracellular matrix binding // inferred from mutant phenotype	Integrin-mediated_cell_adhesion_KEGG // GenMAPP	---	ENSMUSP00000035891 // span:989-1011 // numtm:1 /// BAE32718.1 // span:990-1012 // numtm:1 /// NP_034705.1 // span:990-1012 // numtm:1	---
1418907_at		up	No	no	no	no	no	no	no	no	no	no	no	no	no	Mm.12900.1	gb:BB799410 /DB_XREF=gi:16969033 /DB_XREF=BB799410 /CLONE=G630023D14 /FEA=FLmRNA /CNT=57 /TID=Mm.12900.1 /TIER=ConsEnd /STK=5 /UG=Mm.12900 /LL=14067 /UG_GENE=F5 /UG_TITLE=coagulation factor V /FL=gb:NM_007976.1 gb:U52925.1	NM_007976	Mm.12900	chr1:165988400-166056952 (+) // 99.8 // qH2.2	coagulation factor V	F5	chr1 H2.2|1 86.6 cM	---	14067	O88783 /// Q3UTQ2 /// Q3UV80 /// Q8C7H9	NP_032002.1	NM_007976	---	0007155 // cell adhesion // inferred from electronic annotation /// 0007596 // blood coagulation // inferred from electronic annotation	0005581 // collagen // inferred from reviewed computational analysis	0005201 // extracellular matrix structural constituent // inferred from reviewed computational analysis /// 0005507 // copper ion binding // inferred from reviewed computational analysis /// 0005507 // copper ion binding // inferred from electronic annotation /// 0016491 // oxidoreductase activity // inferred from electronic annotation	Blood_Clotting_Cascade // GenMAPP	IPR011707 // Multicopper oxidase, type 3 // 3.7E-4	---	---
1419296_at		up	No	no	no	no	no	no	no	no	no	no	no	no	no	Mm.30369.1	gb:NM_138630.1 /DB_XREF=gi:20137011 /GEN=Arhgap4 /FEA=FLmRNA /CNT=29 /TID=Mm.30369.1 /TIER=FL+Stack /STK=11 /UG=Mm.30369 /LL=171207 /DEF=Mus musculus Rho GTPase activating protein 4 (Arhgap4), mRNA. /PROD=Rho GTPase activating protein 4 /FL=gb:NM_138630.1 gb:AF443826.1	NM_138630	Mm.246654	chrX:70147077-70164014 (-) // 89.29 // qA7.3	Rho GTPase activating protein 4	Arhgap4	chrX A7.3	ENSMUSG00000031389	171207	Q32MS3 /// Q32MS4 /// Q3TE27 /// Q6ZQI7 /// Q80Z68 /// Q8BM00 /// Q8BYX6 /// Q8VHL8	NP_619536.1	NM_138630	2159577	0007165 // signal transduction // inferred from electronic annotation /// 0051301 // cell division // inferred from electronic annotation	0005622 // intracellular // inferred from electronic annotation	0003743 // translation initiation factor activity // inferred from electronic annotation	---	---	---	---
1420425_at		up	No	no	no	no	no	no	no	no	no	no	no	yes	no	Mm.4800.1	gb:NM_007548.1 /DB_XREF=gi:6680783 /GEN=Prdm1 /FEA=FLmRNA /CNT=16 /TID=Mm.4800.1 /TIER=FL /STK=5 /UG=Mm.4800 /LL=12142 /DEF=Mus musculus PR domain containing 1, with ZNF domain (Prdm1), mRNA. /PROD=B lymphocyte induced maturation protein /FL=gb:U08185.1 gb:NM_007548.1	NM_007548	Mm.4800	chr10:44125581-44147163 (-) // 99.17 // qB2	PR domain containing 1, with ZNF domain	Prdm1	chr10 B2|10 27.0 cM	ENSMUSG00000038151	12142	A2VDE8 /// Q3UET9 /// Q60636	NP_031574.1	NM_007548	---	0001701 // in utero embryonic development // inferred from mutant phenotype /// 0001892 // embryonic placenta development // inferred from mutant phenotype /// 0001893 // maternal placenta development // inferred from mutant phenotype /// 0006350 // transcription // inferred from electronic annotation /// 0006355 // regulation of transcription, DNA-dependent // inferred from electronic annotation…	0005622 // intracellular // inferred from electronic annotation /// 0005634 // nucleus // inferred from electronic annotation	0003676 // nucleic acid binding // inferred from electronic annotation /// 0003677 // DNA binding // inferred from electronic annotation /// 0004812 // aminoacyl-tRNA ligase activity // inferred from reviewed computational analysis /// 0005524 // ATP binding // inferred from reviewed computational analysis /// 0008270 // zinc ion binding // inferred from electronic annotation /// 0046872 // metal…	---	---	---	---
1421186_at		up	No	no	no	no	no	no	no	yes	no	no	no	no	no	Mm.6272.1	gb:NM_009915.1 /DB_XREF=gi:6753465 /GEN=Cmkbr2 /FEA=FLmRNA /CNT=31 /TID=Mm.6272.1 /TIER=FL /STK=2 /UG=Mm.6272 /LL=12772 /DEF=Mus musculus chemokine (C-C) receptor 2 (Cmkbr2), mRNA. /PROD=chemokine (C-C) receptor 2 /FL=gb:U51717.1 gb:NM_009915.1 gb:U56819.1 gb:U47035.1	BB148128	Mm.6272	chr9:123952416-123958304 (+) // 96.79 // qF4	chemokine (C-C motif) receptor 2	Ccr2	chr9 F|9 71.9 cM	ENSMUSG00000049103	12772	P51683 /// Q3TRK1 /// Q3U3U0 /// Q543S8	NP_034045.1	NM_009915	106185	0006935 // chemotaxis // inferred from electronic annotation /// 0006952 // defense response // inferred from electronic annotation /// 0006954 // inflammatory response // inferred from mutant phenotype /// 0006955 // immune response // inferred from mutant phenotype /// 0006959 // humoral immune response // inferred from mutant phenotype /// 0006968 // cellular defense response // inferred from …	0005886 // plasma membrane // inferred from sequence or structural similarity /// 0016020 // membrane // inferred from electronic annotation /// 0016021 // integral to membrane // inferred from reviewed computational analysis /// 0016021 // integral to membrane // inferred from electronic annotation	0001584 // rhodopsin-like receptor activity // inferred from electronic annotation /// 0004871 // signal transducer activity // inferred from electronic annotation /// 0004872 // receptor activity // inferred from electronic annotation /// 0004930 // G-protein coupled receptor activity // inferred from electronic annotation /// 0005515 // protein binding // inferred from physical interaction /// …	GPCRDB_Class_A_Rhodopsin-like // GenMAPP /// Peptide_GPCRs // GenMAPP	IPR000276 // Rhodopsin-like GPCR superfamily // 2.3E-9	NP_034045.1 // span:58-80,93-115,130-149,169-191,221-243,255-277 // numtm:6	---
1422013_at		up	No	no	no	no	no	no	no	no	no	no	no	no	no	Mm.47384.1	gb:NM_011999.1 /DB_XREF=gi:6753441 /GEN=Clecsf6 /FEA=FLmRNA /CNT=16 /TID=Mm.47384.1 /TIER=FL /STK=1 /UG=Mm.47384 /LL=26888 /DEF=Mus musculus C-type (calcium dependent, carbohydrate recognition domain) lectin, superfamily member 6 (Clecsf6), mRNA. /PROD=C-type (calcium dependent, carbohydraterecognition domain) lectin, superfamily member 6 /FL=gb:NM_011999.1	NM_011999	Mm.47384	chr6:123088516-123108548 (+) // 99.93 // qF2	C-type lectin domain family 4, member a2	Clec4a2	chr6 F3|6 54.0 cM	ENSMUSG00000030148	26888	Q8C1G3 /// Q923C7 /// Q9QZ15	NP_036129.1	NM_011999	1349412	0006955 // immune response // inferred from electronic annotation	0005624 // membrane fraction // traceable author statement /// 0016020 // membrane // inferred from electronic annotation /// 0016021 // integral to membrane // inferred from electronic annotation	0005529 // sugar binding // traceable author statement /// 0005529 // sugar binding // inferred from electronic annotation	---	---	CAB57870.1 // span:47-69 // numtm:1 /// AAH75729.1 // span:47-69 // numtm:1 /// NP_036129.1 // span:47-69 // numtm:1	---
1423569_at		up	No	no	no	no	no	no	yes	no	no	no	no	no	no	Mm.29975.1	gb:AW108522 /DB_XREF=gi:6079322 /DB_XREF=um31e05.x1 /CLONE=IMAGE:2236160 /FEA=FLmRNA /CNT=271 /TID=Mm.29975.1 /TIER=Stack /STK=10 /UG=Mm.29975 /LL=67092 /UG_GENE=Gatm /UG_TITLE=glycine amidinotransferase (L-arginine:glycine amidinotransferase) /FL=gb:BC003879.1 gb:NM_025961.1	AW108522	Mm.29975	chr2:122285912-122302717 (-) // 95.73 // qE5	glycine amidinotransferase (L-arginine:glycine amidinotransferase)	Gatm	chr2 E5|2 69.0 cM	ENSMUSG00000027199	67092	Q3UAM0 /// Q3UKD9 /// Q6IU01 /// Q9D964	NP_080237.1	NM_025961	---	0006601 // creatine biosynthetic process // inferred from sequence or structural similarity /// 0006601 // creatine biosynthetic process // inferred from electronic annotation /// 0006810 // transport // inferred from reviewed computational analysis	0005739 // mitochondrion // inferred from direct assay /// 0005739 // mitochondrion // inferred from electronic annotation /// 0005758 // mitochondrial intermembrane space // inferred from sequence or structural similarity /// 0005758 // mitochondrial intermembrane space // inferred from electronic annotation /// 0016020 // membrane // inferred from reviewed computational analysis /// 0016020 // …	0004872 // receptor activity // inferred from reviewed computational analysis /// 0005215 // transporter activity // inferred from reviewed computational analysis /// 0015068 // glycine amidinotransferase activity // inferred from sequence or structural similarity /// 0015068 // glycine amidinotransferase activity // inferred from electronic annotation /// 0016740 // transferase activity // infer…	---	IPR003198 // Amidinotransferase // 1.3E-4	---	---
1425145_at		up	No	no	no	no	no	no	no	no	no	no	no	no	no	Mm.35692.2	gb:D13695.1 /DB_XREF=gi:286100 /GEN=ST2L /FEA=FLmRNA /CNT=38 /TID=Mm.35692.2 /TIER=FL /STK=5 /UG=Mm.35692 /LL=17082 /DEF=Mus musculus mRNA for ST2L protein, complete cds. /PROD=ST2L protein precursor /FL=gb:D13695.1	D13695	Mm.289824	chr1:40385253-40409958 (+) // 98.43 // qB	interleukin 1 receptor-like 1	Il1rl1	chr1 B|1 20.0 cM	ENSMUSG00000026069	17082	P14719 /// Q3UM53 /// Q5D095	NP_001020773.1 /// NP_034873.1	NM_001025602 /// NM_010743	---	0006306 // DNA methylation // inferred from reviewed computational analysis /// 0006952 // defense response // inferred from electronic annotation	0005615 // extracellular space // inferred from reviewed computational analysis /// 0005886 // plasma membrane // inferred from electronic annotation /// 0016020 // membrane // inferred from electronic annotation /// 0016021 // integral to membrane // inferred from electronic annotation	0003677 // DNA binding // inferred from reviewed computational analysis /// 0004872 // receptor activity // inferred from electronic annotation /// 0004888 // transmembrane receptor activity // inferred from electronic annotation /// 0004908 // interleukin-1 receptor activity // inferred from electronic annotation /// 0005515 // protein binding // inferred from physical interaction /// 0008170 //…	---	IPR013106 // Immunoglobulin V-set // 0.0056	ENSMUSP00000054914 // span:332-354 // numtm:1 /// NP_001020773.1 // span:333-355 // numtm:1	---
1430980_a_at		up	No	no	no	no	no	no	no	no	no	no	no	no	no	Mm.12858.2	gb:BI656407 /DB_XREF=gi:15570643 /DB_XREF=603285733F1 /CLONE=IMAGE:5329809 /FEA=mRNA /CNT=56 /TID=Mm.12858.2 /TIER=ConsEnd /STK=0 /UG=Mm.12858 /LL=13681 /UG_GENE=Eif4a1 /UG_TITLE=eukaryotic translation initiation factor 4A1	BI656407	Mm.371557	chr1:60648473-60649293 (+) // 88.63 // qC2	eukaryotic translation initiation factor 4A1	Eif4a1	chr11 B3|11 39.0 cM	ENSMUSG00000059796 /// ENSMUSG00000064241	13681	P60843 /// Q3TFG3 /// Q3TGK7 /// Q3TLL6 /// Q3TSJ4 /// Q3U8I0 /// Q3UXC2 /// Q4FZL1 /// Q5F2A7 /// Q64341 /// Q78WR5 /// Q99LR0	NP_659207.1	NM_144958	95303	0006412 // translation // inferred from electronic annotation	---	0000166 // nucleotide binding // inferred from electronic annotation /// 0003676 // nucleic acid binding // inferred from electronic annotation /// 0003723 // RNA binding // inferred from electronic annotation /// 0003743 // translation initiation factor activity // inferred from electronic annotation /// 0004386 // helicase activity // inferred from electronic annotation /// 0005524 // ATP bindi…	Translation_Factors // GenMAPP /// Translation_Factors // GenMAPP	---	GENSCAN00000399699 // span:20-42 // numtm:1	---
1440865_at		up	No	no	no	no	no	yes	no	no	no	no	no	no	no	Mm.19963.1	gb:BB193024 /DB_XREF=gi:16270815 /DB_XREF=BB193024 /CLONE=A330075D07 /FEA=EST /CNT=10 /TID=Mm.19963.1 /TIER=ConsEnd /STK=4 /UG=Mm.19963 /UG_TITLE=ESTs, Weakly similar to interferon induced transmembrane protein, like; hypothetical protein MGC7307 similar to interferon induced transmembrane protein 3 (1-8U), clone MGC:7307 (Mus musculus) (M.musculus)	BB193024	Mm.276440	chr7:140867019-140868228 (-) // 100.0 // qF3	interferon induced transmembrane protein 6	Ifitm6	chr7 F5	ENSMUSG00000059108	213002	Q3SXF0 /// Q80WF2	NP_001028804.1	NM_001033632	---	0009607 // response to biotic stimulus // inferred from electronic annotation	0016021 // integral to membrane // inferred from electronic annotation	---	---	---	NP_001028804.1 // span:30-52,73-95 // numtm:2	---
1449049_at		up	No	no	no	yes	no	no	no	no	no	no	no	no	no	Mm.33922.1	gb:AF316985.1 /DB_XREF=gi:11385996 /GEN=Tlr1 /FEA=FLmRNA /CNT=43 /TID=Mm.33922.1 /TIER=FL+Stack /STK=25 /UG=Mm.33922 /LL=21897 /DEF=Mus musculus toll-like receptor 1 (Tlr1) mRNA, complete cds. /PROD=toll-like receptor 1 /FL=gb:AF316985.1 gb:AY009154.1 gb:NM_030682.1	AF316985	Mm.273024	chr5:65203800-65209359 (-) // 98.79 // qC3.1	toll-like receptor 1	Tlr1	chr5 C3.1|5 37.0 cM	ENSMUSG00000044827	21897	Q6A0E8 /// Q9EPQ1	NP_109607.1	NM_030682	---	0006952 // defense response // inferred from mutant phenotype /// 0006954 // inflammatory response // inferred from electronic annotation /// 0006955 // immune response // inferred from electronic annotation /// 0007250 // activation of NF-kappaB-inducing kinase // non-traceable author statement /// 0042116 // macrophage activation // non-traceable author statement /// 0042495 // detection of tri…	0016020 // membrane // non-traceable author statement /// 0016020 // membrane // inferred from electronic annotation /// 0016021 // integral to membrane // inferred from electronic annotation /// 0031410 // cytoplasmic vesicle // inferred from electronic annotation /// 0045335 // phagocytic vesicle // non-traceable author statement	0004872 // receptor activity // inferred from electronic annotation /// 0004888 // transmembrane receptor activity // non-traceable author statement /// 0004888 // transmembrane receptor activity // inferred from electronic annotation /// 0005515 // protein binding // inferred from electronic annotation /// 0042497 // triacylated lipoprotein binding // non-traceable author statement	---	---	NP_109607.1 // span:7-24,583-605 // numtm:2	---
1450045_at		up	No	no	no	no	no	no	no	no	no	no	no	no	no	Mm.1963.1	gb:NM_016799.1 /DB_XREF=gi:7949114 /GEN=Srrm1 /FEA=FLmRNA /CNT=96 /TID=Mm.1963.1 /TIER=FL /STK=2 /UG=Mm.1963 /LL=51796 /DEF=Mus musculus serinearginine repetitive matrix 1 (Srrm1), mRNA. /PROD=SerArg-related nuclear matrix protein /FL=gb:NM_016799.1 gb:AF062655.1	NM_016799	Mm.1963	chr4:134593915-134625212 (-) // 99.27 // qD3	serine/arginine repetitive matrix 1	Srrm1	chr4 D3	ENSMUSG00000028809	51796	Q52KI8 /// Q91W08	NP_058079.1	NM_016799	---	0000398 // nuclear mRNA splicing, via spliceosome // inferred from sequence or structural similarity /// 0006397 // mRNA processing // inferred from electronic annotation /// 0008380 // RNA splicing // inferred from electronic annotation	0005681 // spliceosome // inferred from direct assay /// 0005681 // spliceosome // inferred from electronic annotation /// 0016363 // nuclear matrix // inferred from sequence or structural similarity	0003677 // DNA binding // inferred from electronic annotation /// 0003723 // RNA binding // inferred from sequence or structural similarity /// 0003723 // RNA binding // inferred from electronic annotation /// 0005515 // protein binding // inferred from sequence or structural similarity /// 0031202 // RNA splicing factor activity, transesterification mechanism // inferred from sequence or structu…	---	---	---	---
1450702_at		up	No	no	no	no	no	no	no	no	no	no	no	no	no	Mm.2681.1	gb:AJ306425.1 /DB_XREF=gi:18873691 /GEN=HFE /FEA=FLmRNA /CNT=44 /TID=Mm.2681.1 /TIER=ConsEnd /STK=2 /UG=Mm.2681 /LL=15216 /DEF=Mus musculus partial mRNA for hemochromatosis protein (Hfe gene), 3 prime UTR long form. /PROD=HFE protein /FL=gb:U66849.1 gb:NM_010424.1	AJ306425	Mm.2681	chr13:23709499-23718276 (-) // 87.9 // qA3.1	hemochromatosis	Hfe	chr13 A2-A4|13 15.0 cM	ENSMUSG00000006611	15216	P70387 /// Q14AQ5 /// Q5SZ87 /// Q5SZ88 /// Q5SZ90 /// Q5SZ91 /// Q8C2A6 /// Q8R557 /// Q9D754	NP_034554.2	NM_010424	109191	0002474 // antigen processing and presentation of peptide antigen via MHC class I // inferred from electronic annotation /// 0006955 // immune response // inferred from electronic annotation /// 0019882 // antigen processing and presentation // inferred from electronic annotation	0005615 // extracellular space // inferred from reviewed computational analysis /// 0016020 // membrane // inferred from electronic annotation /// 0016021 // integral to membrane // inferred from reviewed computational analysis /// 0016021 // integral to membrane // inferred from electronic annotation /// 0042612 // MHC class I protein complex // inferred from electronic annotation	---	---	---	ENSMUSP00000093341 // span:218-240 // numtm:1	---
1452001_at		up	No	no	no	no	no	yes	no	no	no	no	no	no	no	Mm.3216.1	gb:L09600.1 /DB_XREF=gi:293826 /GEN=Nfe2 /FEA=FLmRNA /CNT=42 /TID=Mm.3216.1 /TIER=FL+Stack /STK=19 /UG=Mm.3216 /LL=18022 /DEF=Mouse transcription factor P45 NF-E2 (Nfe2) mRNA, exons 1 through 3 and complete cds. /PROD=transcription factor NF-E2 /FL=gb:L09600.1	L09600	Mm.457989	chr15:103076239-103083462 (-) // 99.71 // qF3	nuclear factor, erythroid derived 2	Nfe2	chr15 F3|15 61.7 cM	ENSMUSG00000058794	18022	Q07279 /// Q6P6K5	NP_032711.2	NM_008685	97308	0006355 // regulation of transcription, DNA-dependent // inferred from reviewed computational analysis /// 0006355 // regulation of transcription, DNA-dependent // inferred from electronic annotation /// 0006357 // regulation of transcription from RNA polymerase II promoter // inferred from reviewed computational analysis /// 0007275 // multicellular organismal development // inferred from review…	0005634 // nucleus // inferred from electronic annotation	0003677 // DNA binding // inferred from electronic annotation /// 0003700 // transcription factor activity // inferred from reviewed computational analysis /// 0003700 // transcription factor activity // inferred from electronic annotation /// 0003713 // transcription coactivator activity // inferred from reviewed computational analysis /// 0043565 // sequence-specific DNA binding // inferred fro…	---	---	---	---
1456084_x_at		up	No	no	no	no	no	no	no	no	no	no	no	no	no	Mm.41573.6	gb:BB532202 /DB_XREF=gi:9584131 /DB_XREF=BB532202 /CLONE=E030022M17 /FEA=EST /CNT=17 /TID=Mm.41573.6 /TIER=Stack /STK=17 /UG=Mm.41573 /LL=14264 /UG_GENE=Fmod /UG_TITLE=fibromodulin	BB532202	Mm.287146	chr1:135864345-135864572 (+) // 70.85 // qE4	fibromodulin	Fmod	chr1 E4|1 74.3 cM	ENSMUSG00000041559	14264	P50608 /// Q543D2 /// Q7TPZ1 /// Q8BNU3	NP_067330.1	NM_021355	---	---	0005578 // proteinaceous extracellular matrix // inferred from electronic annotation /// 0005615 // extracellular space // inferred from reviewed computational analysis	0005515 // protein binding // inferred from electronic annotation	---	---	---	---
1459916_at		up	No	no	no	no	no	no	no	no	no	no	no	no	no	Mm.24057.1	gb:AA185884 /DB_XREF=gi:1772283 /DB_XREF=mt35a07.r1 /CLONE=IMAGE:623028 /FEA=EST /CNT=6 /TID=Mm.24057.1 /TIER=ConsEnd /STK=0 /UG=Mm.24057 /UG_TITLE=ESTs, Weakly similar to S26689 hypothetical protein hc1 - mouse (M.musculus)	AA185884	Mm.138828	chr4:44545847-44546513 (-) // 95.39 // qB1	Adult male aorta and vein cDNA, RIKEN full-length enriched library, clone:A530055P18 product:unclassifiable, full insert sequence	---	---	---	---	---	---	---	---	---	---	---	---	---	---	---
1460245_at		up	No	no	no	no	no	no	no	no	no	no	no	no	no	Mm.8186.1	gb:NM_010654.1 /DB_XREF=gi:6754469 /GEN=Klrd1 /FEA=FLmRNA /CNT=23 /TID=Mm.8186.1 /TIER=FL+Stack /STK=17 /UG=Mm.8186 /LL=16643 /DEF=Mus musculus killer cell lectin-like receptor, subfamily D, member 1 (Klrd1), mRNA. /PROD=killer cell lectin-like receptor, subfamily D,member 1 /FL=gb:AF039025.1 gb:AF057714.1 gb:NM_010654.1 gb:AF030312.1 gb:AF030311.1	NM_010654	Mm.391515	chr6:129557474-129564463 (+) // 97.69 // qF3	killer cell lectin-like receptor, subfamily D, member 1	Klrd1	chr6 F3|6 62.52 cM	ENSMUSG00000030165	16643	O54707 /// O54708	NP_034784.1	NM_010654	1196275	---	0009897 // external side of plasma membrane // inferred from direct assay	0004872 // receptor activity // inferred from electronic annotation /// 0005529 // sugar binding // inferred from reviewed computational analysis /// 0005529 // sugar binding // inferred from electronic annotation	---	---	ENSMUSP00000032268 // span:13-35 // numtm:1 /// AAC28244.1 // span:13-35 // numtm:1 /// NP_034784.1 // span:13-35 // numtm:1	---
1415670_at			No	no	no	no	no	no	no	no	no	no	no	no	no	Mm.26422.1	gb:BC024686.1 /DB_XREF=gi:19354080 /FEA=FLmRNA /CNT=416 /TID=Mm.26422.1 /TIER=FL+Stack /STK=110 /UG=Mm.26422 /LL=54161 /UG_GENE=Copg1 /DEF=Mus musculus, coatomer protein complex, subunit gamma 1, clone MGC:30335 IMAGE:3992144, mRNA, complete cds. /PROD=coatomer protein complex, subunit gamma 1 /FL=gb:AF187079.1 gb:BC024686.1 gb:NM_017477.1 gb:BC024896.1	BC024686	Mm.258785	chr6:87853537-87879231 (+) // 98.88 // qD1	coatomer protein complex, subunit gamma	Copg	chr6 D1|6 38.0 cM	ENSMUSG00000030058	54161	Q3U9F4 /// Q7TNQ1 /// Q8BP96 /// Q8R1A7 /// Q922C6 /// Q9QZE5	NP_059505.1 /// NP_957696.1	NM_017477 /// NM_201244	1858696	0006461 // protein complex assembly // inferred from electronic annotation /// 0006810 // transport // inferred from reviewed computational analysis /// 0006886 // intracellular protein transport // inferred from reviewed computational analysis /// 0006886 // intracellular protein transport // inferred from electronic annotation /// 0015031 // protein transport // inferred from reviewed computati…	0005794 // Golgi apparatus // inferred from reviewed computational analysis /// 0005798 // Golgi-associated vesicle // inferred from electronic annotation /// 0016020 // membrane // inferred from reviewed computational analysis /// 0019028 // viral capsid // inferred from electronic annotation /// 0030117 // membrane coat // inferred from electronic annotation /// 0030126 // COPI vesicle coat // …	0005198 // structural molecule activity // inferred from electronic annotation /// 0005488 // binding // inferred from electronic annotation /// 0005515 // protein binding // inferred from electronic annotation /// 0008565 // protein transporter activity // inferred from reviewed computational analysis /// 0008565 // protein transporter activity // inferred from electronic annotation	---	---	---	---
1415671_at			No	no	no	no	no	no	no	no	no	no	no	no	no	Mm.1081.1	gb:NM_013477.1 /DB_XREF=gi:7304908 /GEN=Atp6v0d1 /FEA=FLmRNA /CNT=197 /TID=Mm.1081.1 /TIER=FL+Stack /STK=114 /UG=Mm.1081 /LL=11972 /DEF=Mus musculus ATPase, H+ transporting, lysosomal 38kDa, V0 subunit D isoform 1 (Atp6v0d1), mRNA. /PROD=ATPase, H+ transporting, lysosomal 38kDa, V0subunit D isoform 1 /FL=gb:U21549.1 gb:U13840.1 gb:BC011075.1 gb:NM_013477.1	NM_013477	Mm.17708	chr8:108413591-108455218 (-) // 95.81 // qD3	ATPase, H+ transporting, lysosomal V0 subunit D1	Atp6v0d1	chr8 D3	ENSMUSG00000013160	11972	P51863 /// Q921S5	NP_038505.2	NM_013477	---	0006754 // ATP biosynthetic process // inferred from electronic annotation /// 0006810 // transport // inferred from electronic annotation /// 0006811 // ion transport // inferred from electronic annotation /// 0015986 // ATP synthesis coupled proton transport // inferred from electronic annotation /// 0015992 // proton transport // inferred from electronic annotation	0016469 // proton-transporting two-sector ATPase complex // inferred from electronic annotation	0008553 // hydrogen-exporting ATPase activity, phosphorylative mechanism // inferred from direct assay /// 0015078 // hydrogen ion transmembrane transporter activity // inferred from electronic annotation /// 0016787 // hydrolase activity // inferred from electronic annotation /// 0046872 // metal ion binding // inferred from electronic annotation /// 0046933 // hydrogen ion transporting ATP synt…	---	---	---	---
1415672_at			No	no	no	no	no	no	no	no	no	no	no	no	no	Mm.17035.1	gb:NM_020585.1 /DB_XREF=gi:10181207 /GEN=AB041568 /FEA=FLmRNA /CNT=213 /TID=Mm.17035.1 /TIER=FL+Stack /STK=102 /UG=Mm.17035 /LL=57437 /DEF=Mus musculus hypothetical protein, MNCb-1213 (AB041568), mRNA. /PROD=hypothetical protein, MNCb-1213 /FL=gb:BC016894.1 gb:NM_020585.1	NM_020585	Mm.196269	chr8:24706581-24722565 (-) // 97.6 // qA2 /// chrX:8483362-8485298 (-) // 81.59 // qA1.1	golgi autoantigen, golgin subfamily a, 7	Golga7	chr8 A2	ENSMUSG00000015341	57437	Q91W53 /// Q9D536	NP_001035949.1 /// NP_065610.2	NM_001042484 /// NM_020585	---	0006893 // Golgi to plasma membrane transport // inferred from sequence or structural similarity	0000139 // Golgi membrane // inferred from sequence or structural similarity /// 0016020 // membrane // inferred from electronic annotation	---	---	---	---	---
1415673_at			No	no	no	no	no	no	no	no	no	no	no	no	no	Mm.10623.1	gb:NM_133900.1 /DB_XREF=gi:19527115 /GEN=AI480570 /FEA=FLmRNA /CNT=139 /TID=Mm.10623.1 /TIER=FL+Stack /STK=96 /UG=Mm.10623 /LL=100678 /DEF=Mus musculus expressed sequence AI480570 (AI480570), mRNA. /PROD=expressed sequence AI480570 /FL=gb:BC002251.1 gb:NM_133900.1	NM_133900	Mm.271784	chr5:130080254-130101946 (-) // 99.42 // qG1.3	phosphoserine phosphatase	Psph	chr5 G1.3	ENSMUSG00000029446	100678	Q99LS3	NP_598661.1	NM_133900	---	0006564 // L-serine biosynthetic process // inferred from reviewed computational analysis /// 0006564 // L-serine biosynthetic process // inferred from electronic annotation /// 0008152 // metabolic process // inferred from reviewed computational analysis /// 0008152 // metabolic process // inferred from electronic annotation /// 0008652 // amino acid biosynthetic process // inferred from electro…	---	0000287 // magnesium ion binding // inferred from electronic annotation /// 0003824 // catalytic activity // inferred from electronic annotation /// 0004647 // phosphoserine phosphatase activity // inferred from reviewed computational analysis /// 0004647 // phosphoserine phosphatase activity // inferred from electronic annotation /// 0005515 // protein binding // inferred from electronic annotat…	---	---	---	---
1415674_a_at			No	no	no	no	no	no	no	no	no	no	no	no	no	Mm.29814.1	gb:NM_021789.1 /DB_XREF=gi:11140824 /GEN=Sbdn /FEA=FLmRNA /CNT=163 /TID=Mm.29814.1 /TIER=FL+Stack /STK=95 /UG=Mm.29814 /LL=60409 /DEF=Mus musculus synbindin (Sbdn), mRNA. /PROD=synbindin /FL=gb:NM_021789.1 gb:AF233340.1	NM_021789	Mm.29814	chr9:44154754-44158607 (-) // 96.02 // qA5.2	trafficking protein particle complex 4	Trappc4	chr9 B	ENSMUSG00000032112	60409	Q3V493 /// Q544R8 /// Q9ES56	NP_068561.1	NM_021789	1926211	0006810 // transport // inferred from electronic annotation /// 0006888 // ER to Golgi vesicle-mediated transport // inferred from electronic annotation /// 0016192 // vesicle-mediated transport // traceable author statement /// 0016358 // dendrite development // inferred from direct assay /// 0045212 // neurotransmitter receptor biosynthetic process // traceable author statement	0005783 // endoplasmic reticulum // inferred from electronic annotation /// 0005795 // Golgi stack // inferred from direct assay /// 0005801 // cis-Golgi network // inferred from electronic annotation /// 0008021 // synaptic vesicle // inferred from direct assay /// 0016020 // membrane // inferred from electronic annotation /// 0030425 // dendrite // inferred from direct assay /// 0045202 // syna…	0005515 // protein binding // inferred from physical interaction	---	IPR006722 // Sedlin, N-terminal // 3.2E-6 /// IPR006722 // Sedlin, N-terminal // 3.2E-6	---	---
1415675_at			No	no	no	no	no	no	no	no	no	no	no	no	no	Mm.22001.1	gb:BC008256.1 /DB_XREF=gi:14198389 /FEA=FLmRNA /CNT=138 /TID=Mm.22001.1 /TIER=FL+Stack /STK=92 /UG=Mm.22001 /LL=13481 /UG_GENE=Dpm2 /DEF=Mus musculus, dolichol-phosphate (beta-D) mannosyltransferase 2, clone MGC:6506 IMAGE:2648752, mRNA, complete cds. /PROD=dolichol-phosphate (beta-D) mannosyltransferase2 /FL=gb:AB013360.1 gb:NM_010073.1 gb:BC008256.1	BC008256	Mm.22001	chr2:32392925-32395580 (+) // 90.46 // qB	dolichol-phosphate (beta-D) mannosyltransferase 2	Dpm2	chr2 B	---	13481	Q545R7 /// Q9Z324	NP_034203.1	NM_010073	---	0009059 // macromolecule biosynthetic process // inferred from electronic annotation	0005783 // endoplasmic reticulum // inferred from electronic annotation /// 0016020 // membrane // inferred from electronic annotation /// 0016021 // integral to membrane // inferred from reviewed computational analysis /// 0016021 // integral to membrane // inferred from electronic annotation /// 0030176 // integral to endoplasmic reticulum membrane // inferred from electronic annotation	0005515 // protein binding // inferred from physical interaction /// 0016740 // transferase activity // inferred from electronic annotation /// 0016757 // transferase activity, transferring glycosyl groups // inferred from electronic annotation	---	---	NP_034203.1 // span:9-31,51-73 // numtm:2	---
1415676_a_at			No	no	no	no	no	no	no	no	no	no	no	no	no	Mm.8911.1	gb:NM_011186.1 /DB_XREF=gi:6755203 /GEN=Psmb5 /FEA=FLmRNA /CNT=172 /TID=Mm.8911.1 /TIER=FL+Stack /STK=86 /UG=Mm.8911 /LL=19173 /DEF=Mus musculus proteasome (prosome, macropain) subunit, beta type 5 (Psmb5), mRNA. /PROD=proteasome beta type subunit 5 /FL=gb:BC012246.1 gb:AB003304.1 gb:AF060091.1 gb:NM_011186.1	NM_011186	Mm.8911	chr14:53568321-53572222 (-) // 96.34 // qC2	proteasome (prosome, macropain) subunit, beta type 5	Psmb5	chr14 C2-D1|14 20.0 cM	ENSMUSG00000022193	19173	O55234 /// Q3UZI1 /// Q8BTY5 /// Q91X53 /// Q9CWR4	NP_035316.1	NM_011186	---	0006511 // ubiquitin-dependent protein catabolic process // inferred from electronic annotation /// 0006979 // response to oxidative stress // inferred from direct assay /// 0043161 // proteasomal ubiquitin-dependent protein catabolic process // inferred from direct assay	0005737 // cytoplasm // inferred from electronic annotation /// 0005829 // cytosol // inferred from electronic annotation /// 0005839 // proteasome core complex (sensu Eukaryota) // inferred from direct assay /// 0005839 // proteasome core complex (sensu Eukaryota) // inferred from electronic annotation /// 0043234 // protein complex // inferred from electronic annotation	0004175 // endopeptidase activity // inferred from electronic annotation /// 0004263 // chymotrypsin activity // inferred from direct assay /// 0004298 // threonine endopeptidase activity // inferred from electronic annotation /// 0008233 // peptidase activity // inferred from electronic annotation /// 0016787 // hydrolase activity // inferred from electronic annotation	Proteasome_Degradation // GenMAPP /// Proteasome_Degradation // GenMAPP /// Proteasome_Degradation // GenMAPP /// Proteasome_Degradation // GenMAPP	---	---	---
1415677_at			No	no	no	no	no	no	no	no	no	no	no	no	no	Mm.21623.1	gb:NM_026819.1 /DB_XREF=gi:13386167 /GEN=1110029G07Rik /FEA=FLmRNA /CNT=131 /TID=Mm.21623.1 /TIER=FL+Stack /STK=64 /UG=Mm.21623 /LL=68710 /DEF=Mus musculus RIKEN cDNA 1110029G07 gene (1110029G07Rik), mRNA. /PROD=RIKEN cDNA 1110029G07 /FL=gb:NM_026819.1 gb:BC003930.1	NM_026819	Mm.21623	chr14:54693088-54699705 (-) // 96.87 // qC2	dehydrogenase/reductase (SDR family) member 1	Dhrs1	chr14 C3|14 22.5 cM	ENSMUSG00000002332	52585	Q3TVU9 /// Q99L04	NP_081095.2	NM_026819	---	0008152 // metabolic process // inferred from reviewed computational analysis /// 0008152 // metabolic process // inferred from electronic annotation	0005743 // mitochondrial inner membrane // inferred from direct assay /// 0005783 // endoplasmic reticulum // inferred from electronic annotation	0016491 // oxidoreductase activity // inferred from electronic annotation	---	---	---	---
1415678_at			No	no	no	no	no	no	no	no	no	no	no	no	no	Mm.3766.1	gb:BC008595.1 /DB_XREF=gi:14250330 /FEA=FLmRNA /CNT=154 /TID=Mm.3766.1 /TIER=FL+Stack /STK=52 /UG=Mm.3766 /LL=19042 /UG_GENE=Ppm1a /DEF=Mus musculus, protein phosphatase 1A, magnesium dependent, alpha isoform, clone MGC:6077 IMAGE:3581897, mRNA, complete cds. /PROD=protein phosphatase 1A, magnesium dependent,alpha isoform /FL=gb:NM_008910.1 gb:D28117.1 gb:BC008595.1	BC008595	Mm.261045	chr12:73680131-73714154 (+) // 94.23 // qC3	protein phosphatase 1A, magnesium dependent, alpha isoform	Ppm1a	chr12 C3	ENSMUSG00000021096	19042	P49443 /// Q8R4T7 /// Q9EQE2 /// Q9EQE3	NP_032936.1	NM_008910	---	0006470 // protein amino acid dephosphorylation // inferred from direct assay /// 0006470 // protein amino acid dephosphorylation // inferred from electronic annotation	0008287 // protein serine/threonine phosphatase complex // inferred from electronic annotation	0000287 // magnesium ion binding // inferred from electronic annotation /// 0003824 // catalytic activity // inferred from electronic annotation /// 0004721 // phosphoprotein phosphatase activity // inferred from direct assay /// 0004721 // phosphoprotein phosphatase activity // inferred from electronic annotation /// 0004722 // protein serine/threonine phosphatase activity // inferred from elect…	---	---	---	---
1415679_at			No	no	no	no	no	no	no	no	no	no	no	no	no	Mm.41511.1	gb:NM_025498.1 /DB_XREF=gi:13384921 /GEN=1700023M09Rik /FEA=FLmRNA /CNT=114 /TID=Mm.41511.1 /TIER=FL+Stack /STK=44 /UG=Mm.41511 /LL=66340 /DEF=Mus musculus RIKEN cDNA 1700023M09 gene (1700023M09Rik), mRNA. /PROD=RIKEN cDNA 1700023M09 /FL=gb:BC024347.1 gb:NM_025498.1	NM_025498	Mm.86557	chr4:40963803-40964443 (-) // 91.25 // qA5 /// chr7:30270627-30271945 (-) // 92.83 // qB1 /// chr15:84010356-84010999 (-) // 90.1 // qE2	presenilin enhancer 2 homolog (C. elegans)	Psenen	chr7 B1	ENSMUSG00000036835	66340	Q9CQR7	NP_079774.1	NM_025498	---	0006509 // membrane protein ectodomain proteolysis // inferred from sequence or structural similarity /// 0007219 // Notch signaling pathway // inferred from electronic annotation /// 0016485 // protein processing // inferred from sequence or structural similarity /// 0043085 // positive regulation of enzyme activity // inferred from sequence or structural similarity	0005783 // endoplasmic reticulum // inferred from electronic annotation /// 0005783 // endoplasmic reticulum // inferred from sequence or structural similarity /// 0005794 // Golgi apparatus // inferred from sequence or structural similarity /// 0005887 // integral to plasma membrane // inferred from sequence or structural similarity /// 0016020 // membrane // inferred from electronic annotation …	0005515 // protein binding // inferred from physical interaction /// 0005515 // protein binding // inferred from sequence or structural similarity	---	---	NP_079774.1 // span:19-41,56-78 // numtm:2	---
1415680_at			No	no	no	no	no	no	no	no	no	no	no	no	no	Mm.3989.1	gb:NM_008569.1 /DB_XREF=gi:6678833 /GEN=Mcpr /FEA=FLmRNA /CNT=128 /TID=Mm.3989.1 /TIER=FL+Stack /STK=41 /UG=Mm.3989 /LL=17222 /DEF=Mus musculus meiotic check point regulator (Mcpr), mRNA. /PROD=meiotic check point regulator /FL=gb:NM_008569.1	NM_008569	Mm.277408	chr2:128302995-128378832 (-) // 99.38 // qF1	anaphase promoting complex subunit 1	Anapc1	chr2 F3	ENSMUSG00000014355	17222	P53995 /// Q3TP10 /// Q3UE43 /// Q6PG65	NP_032595.1	NM_008569	---	0000074 // regulation of progression through cell cycle // inferred from electronic annotation /// 0006512 // ubiquitin cycle // inferred from electronic annotation /// 0007049 // cell cycle // inferred from electronic annotation /// 0007067 // mitosis // inferred from electronic annotation /// 0051301 // cell division // inferred from electronic annotation	0005634 // nucleus // inferred from direct assay	0005515 // protein binding // inferred from physical interaction	---	---	---	---
1415681_at			No	no	no	no	no	no	no	no	no	no	no	no	no	Mm.44174.1	gb:NM_053164.1 /DB_XREF=gi:17298675 /GEN=Mrpl43 /FEA=FLmRNA /CNT=111 /TID=Mm.44174.1 /TIER=FL+Stack /STK=37 /UG=Mm.44174 /LL=94067 /DEF=Mus musculus mitochondrial ribosomal protein L43 (Mrpl43), mRNA. /PROD=mitochondrial ribosomal protein L43 /FL=gb:AB049657.1 gb:NM_053164.1	NM_053164	Mm.44174	chr19:45058204-45059731 (-) // 94.79 // qC3	mitochondrial ribosomal protein L43	Mrpl43	chr19 D1	ENSMUSG00000025208	94067	Q5RL20 /// Q6P060 /// Q810B1 /// Q99N89	NP_444394.1	NM_053164	2137229	0006412 // translation // traceable author statement	0005739 // mitochondrion // inferred from electronic annotation /// 0005762 // mitochondrial large ribosomal subunit // inferred from direct assay /// 0030529 // ribonucleoprotein complex // inferred from electronic annotation	---	---	---	---	---
1415682_at			No	no	no	no	no	no	no	no	no	no	no	no	no	Mm.27607.1	gb:NM_023045.1 /DB_XREF=gi:12746421 /GEN=Ranbp16 /FEA=FLmRNA /CNT=199 /TID=Mm.27607.1 /TIER=FL+Stack /STK=33 /UG=Mm.27607 /LL=65246 /DEF=Mus musculus RAN binding protein 16 (Ranbp16), mRNA. /PROD=RAN binding protein 16 /FL=gb:NM_023045.1	NM_023045	Mm.152987	chr14:69399461-69442515 (-) // 95.29 // qD2	exportin 7 /// similar to Ran-binding protein 16	LOC100048165 /// Xpo7	chr14 D2	---	100048165 /// 65246	Q9EPK7	NP_075532.1 /// XP_001479577.1 /// XP_001479583.1 /// XP_001479590.1	NM_023045 /// XM_001479527 /// XM_001479533 /// XM_001479540	---	0000059 // protein import into nucleus, docking // inferred from electronic annotation /// 0006605 // protein targeting // inferred from electronic annotation /// 0006611 // protein export from nucleus // inferred from electronic annotation /// 0006810 // transport // inferred from electronic annotation /// 0006886 // intracellular protein transport // inferred from electronic annotation /// 0006…	0005634 // nucleus // inferred from electronic annotation /// 0005643 // nuclear pore // inferred from electronic annotation /// 0005737 // cytoplasm // inferred from electronic annotation	0005049 // nuclear export signal receptor activity // inferred from electronic annotation /// 0005515 // protein binding // inferred from electronic annotation /// 0008536 // Ran GTPase binding // traceable author statement /// 0008565 // protein transporter activity // inferred from electronic annotation	---	---	---	---
1415683_at			No	no	no	no	no	no	no	no	no	no	no	no	no	Mm.10265.1	gb:BC016526.1 /DB_XREF=gi:16741408 /FEA=FLmRNA /CNT=101 /TID=Mm.10265.1 /TIER=FL+Stack /STK=30 /UG=Mm.10265 /LL=18107 /UG_GENE=Nmt1 /DEF=Mus musculus, N-myristoyltransferase, clone MGC:8150 IMAGE:3589678, mRNA, complete cds. /PROD=N-myristoyltransferase /FL=gb:NM_008707.1 gb:AF043326.1 gb:BC021635.1 gb:BC016526.1	BC016526	Mm.10265	chr11:102844435-102883753 (+) // 98.59 // qE1	N-myristoyltransferase 1	Nmt1	chr11 D	ENSMUSG00000020936	18107	O70310 /// Q3UJC3	NP_032733.1	NM_008707	---	0001701 // in utero embryonic development // inferred from mutant phenotype /// 0006499 // N-terminal protein myristoylation // inferred from mutant phenotype /// 0006499 // N-terminal protein myristoylation // inferred from electronic annotation /// 0018008 // N-terminal peptidyl-glycine N-myristoylation // inferred from sequence or structural similarity	0005737 // cytoplasm // traceable author statement /// 0005737 // cytoplasm // inferred from electronic annotation	0004379 // glycylpeptide N-tetradecanoyltransferase activity // inferred from mutant phenotype /// 0004379 // glycylpeptide N-tetradecanoyltransferase activity // inferred from sequence or structural similarity /// 0004379 // glycylpeptide N-tetradecanoyltransferase activity // traceable author statement /// 0004379 // glycylpeptide N-tetradecanoyltransferase activity // inferred from electronic …	---	---	---	---
1415684_at			No	no	no	no	no	no	no	no	no	no	no	no	no	Mm.22264.1	gb:AV168389 /DB_XREF=gi:16383543 /DB_XREF=AV168389 /CLONE=3110067M24 /FEA=FLmRNA /CNT=142 /TID=Mm.22264.1 /TIER=Stack /STK=28 /UG=Mm.22264 /LL=11793 /UG_GENE=Apg5l /UG_TITLE=autophagy 5-like (S. cerevisiae) /FL=gb:NM_053069.1 gb:BC002166.1 gb:AB048349.1	AV168389	Mm.22264	chr10:43956772-44052706 (+) // 99.66 // qB2	autophagy-related 5 (yeast)	Atg5	chr10 B2|10 26.0 cM	ENSMUSG00000038160	11793	Q8CF05 /// Q99J83	NP_444299.1	NM_053069	---	0000045 // autophagic vacuole formation // inferred from direct assay /// 0001974 // blood vessel remodeling // inferred from mutant phenotype /// 0006914 // autophagy // inferred from mutant phenotype /// 0006914 // autophagy // traceable author statement /// 0006914 // autophagy // inferred from electronic annotation /// 0031397 // negative regulation of protein ubiquitination // inferred from …	0005737 // cytoplasm // inferred from direct assay /// 0005737 // cytoplasm // inferred from electronic annotation /// 0005776 // autophagic vacuole // inferred from direct assay /// 0005776 // autophagic vacuole // inferred from sequence or structural similarity	0005515 // protein binding // inferred from physical interaction	---	---	---	---
1415685_at			No	no	no	no	no	no	no	no	no	no	no	no	no	Mm.214594.1	gb:NM_133767.1 /DB_XREF=gi:19526983 /GEN=2410112O06Rik /FEA=FLmRNA /CNT=48 /TID=Mm.214594.1 /TIER=FL+Stack /STK=16 /UG=Mm.214594 /LL=76784 /DEF=Mus musculus RIKEN cDNA 2410112O06 gene (2410112O06Rik), mRNA. /PROD=RIKEN cDNA 2410112O06 /FL=gb:BC016590.1 gb:NM_133767.1	NM_133767	Mm.285429	chr11:29426448-29445111 (+) // 85.14 // qA3.3	mitochondrial translational initiation factor 2	Mtif2	chr11 A4	ENSMUSG00000020459	76784	Q5M6W5 /// Q5M6W6 /// Q5M6W7 /// Q5M6W8 /// Q5M6W9 /// Q8BW53 /// Q91YJ5	NP_598528.2	NM_133767	1924034	0006412 // translation // inferred from electronic annotation /// 0006413 // translational initiation // inferred from electronic annotation /// 0006446 // regulation of translational initiation // inferred from sequence or structural similarity	0005622 // intracellular // inferred from electronic annotation /// 0005739 // mitochondrion // inferred from electronic annotation /// 0005739 // mitochondrion // inferred from sequence or structural similarity	0000166 // nucleotide binding // inferred from electronic annotation /// 0003743 // translation initiation factor activity // inferred from electronic annotation /// 0003924 // GTPase activity // inferred from electronic annotation /// 0005525 // GTP binding // inferred from electronic annotation /// 0008135 // translation factor activity, nucleic acid binding // inferred from sequence or structu…	---	IPR013684 // Miro-like // 2.5E-5 /// IPR013684 // Miro-like // 2.5E-5	---	---
1415686_at			No	no	no	no	no	no	no	no	no	no	no	no	no	Mm.58771.1	gb:AV339290 /DB_XREF=gi:6379342 /DB_XREF=AV339290 /CLONE=6430503H11 /FEA=FLmRNA /CNT=418 /TID=Mm.58771.1 /TIER=Stack /STK=12 /UG=Mm.58771 /LL=68365 /UG_GENE=Rab14 /UG_TITLE=RAB14, member RAS oncogene family /FL=gb:NM_026697.1 gb:BC025139.1 gb:BC009085.1	AV339290	Mm.198264	chr2:35001954-35023129 (-) // 99.17 // qB	RAB14, member RAS oncogene family	Rab14	chr2 B	ENSMUSG00000026878	68365	Q3U9E0 /// Q50HW9 /// Q50HX0 /// Q50HX1 /// Q50HX2 /// Q50HX3 /// Q50HX4 /// Q91V41	NP_080973.1	NM_026697	1915615	0006810 // transport // inferred from electronic annotation /// 0007264 // small GTPase mediated signal transduction // inferred from electronic annotation /// 0015031 // protein transport // inferred from electronic annotation	0005622 // intracellular // inferred from electronic annotation /// 0016020 // membrane // inferred from electronic annotation	0000166 // nucleotide binding // inferred from electronic annotation /// 0005515 // protein binding // inferred from electronic annotation /// 0005525 // GTP binding // inferred from electronic annotation	---	---	---	---
1415687_a_at			No	no	no	no	no	no	no	no	no	no	no	no	no	Mm.3363.1	gb:BM212050 /DB_XREF=gi:17769443 /DB_XREF=C0816D10-3 /CLONE=C0816D10 /FEA=FLmRNA /CNT=332 /TID=Mm.3363.1 /TIER=Stack /STK=32 /UG=Mm.3363 /LL=19156 /UG_GENE=Psap /UG_TITLE=prosaposin /FL=gb:NM_011179.1	BM212050	Mm.277498	chr10:59673013-59697954 (+) // 97.12 // qB4	prosaposin	Psap	chr10 B4|10 35.0 cM	ENSMUSG00000004207	19156	Q3TID4 /// Q3TIT5 /// Q3TKB2 /// Q3TKK3 /// Q3TWE9 /// Q3TWF9 /// Q3TWL8 /// Q3TWM9 /// Q3TXJ0 /// Q3TXP9 /// Q3U5W2 /// Q3U825 /// Q3U897 /// Q3U8C4 /// Q3UAS4 /// Q3UE29 /// Q3UFE8 /// Q61207 /// Q8BFQ1	NP_035309.2	NM_011179	---	0006629 // lipid metabolic process // inferred from electronic annotation /// 0006665 // sphingolipid metabolic process // inferred from electronic annotation	0005615 // extracellular space // inferred from reviewed computational analysis /// 0005739 // mitochondrion // inferred from direct assay /// 0005764 // lysosome // inferred from electronic annotation	---	---	---	---	---
1415688_at			No	no	no	no	no	no	no	no	no	no	no	no	no	Mm.18485.1	gb:NM_025985.1 /DB_XREF=gi:13385487 /GEN=2700059C12Rik /FEA=FLmRNA /CNT=161 /TID=Mm.18485.1 /TIER=FL+Stack /STK=79 /UG=Mm.18485 /LL=67128 /DEF=Mus musculus RIKEN cDNA 2700059C12 gene (2700059C12Rik), mRNA. /PROD=RIKEN cDNA 2700059C12 /FL=gb:NM_025985.1	NM_025985	Mm.458052	chr11:72423414-72501264 (+) // 99.76 // qB4	ubiquitin-conjugating enzyme E2G 1 (UBC7 homolog, C. elegans)	Ube2g1	chr11 B4	ENSMUSG00000020794	67128	P62254 /// Q5SPX0	NP_080261.2	NM_025985	1914378	0006464 // protein modification process // inferred from electronic annotation /// 0006511 // ubiquitin-dependent protein catabolic process // inferred from reviewed computational analysis /// 0006512 // ubiquitin cycle // inferred from reviewed computational analysis /// 0006512 // ubiquitin cycle // inferred from electronic annotation	---	0004842 // ubiquitin-protein ligase activity // inferred from reviewed computational analysis /// 0004842 // ubiquitin-protein ligase activity // inferred from electronic annotation /// 0016874 // ligase activity // inferred from electronic annotation /// 0019787 // small conjugating protein ligase activity // inferred from electronic annotation	---	---	ENSMUSP00000021148 // span:98-120 // numtm:1	---
1415689_s_at			No	no	no	no	no	no	no	no	no	no	no	yes	no	Mm.29962.1	gb:BC007473.1 /DB_XREF=gi:13938632 /FEA=FLmRNA /CNT=131 /TID=Mm.29962.1 /TIER=FL+Stack /STK=38 /UG=Mm.29962 /LL=72739 /UG_GENE=Skz1-pending /DEF=Mus musculus, RIKEN cDNA 2810435N07 gene, clone MGC:6364 IMAGE:3496252, mRNA, complete cds. /PROD=RIKEN cDNA 2810435N07 gene /FL=gb:BC007473.1 gb:AF291722.1 gb:NM_023685.1	BC007473	Mm.296071	chr13:21394474-21415413 (-) // 74.34 // qA3.1	zinc finger with KRAB and SCAN domains 3	Zkscan3	chr13 A3.1	ENSMUSG00000021327	72739	O88252 /// Q3V3Z2 /// Q571L2 /// Q5RJ53 /// Q8BSQ2 /// Q8CD81 /// Q91VW9 /// Q9CSC5 /// Q9ESY5	NP_076174.2	NM_023685	---	0006350 // transcription // inferred from electronic annotation /// 0006355 // regulation of transcription, DNA-dependent // inferred from reviewed computational analysis /// 0006355 // regulation of transcription, DNA-dependent // inferred from electronic annotation	0005622 // intracellular // inferred from reviewed computational analysis /// 0005622 // intracellular // inferred from electronic annotation /// 0005634 // nucleus // inferred from reviewed computational analysis /// 0005634 // nucleus // inferred from electronic annotation	0003676 // nucleic acid binding // inferred from reviewed computational analysis /// 0003676 // nucleic acid binding // inferred from electronic annotation /// 0003677 // DNA binding // inferred from electronic annotation /// 0003700 // transcription factor activity // inferred from reviewed computational analysis /// 0003700 // transcription factor activity // inferred from electronic annotation…	---	---	---	---
1415690_at			No	no	no	no	no	no	no	no	no	no	no	no	no	Mm.34951.1	gb:NM_053161.1 /DB_XREF=gi:16716446 /GEN=Mrpl27 /FEA=FLmRNA /CNT=64 /TID=Mm.34951.1 /TIER=FL+Stack /STK=18 /UG=Mm.34951 /LL=94064 /DEF=Mus musculus mitochondrial ribosomal protein L27 (Mrpl27), mRNA. /PROD=mitochondrial ribosomal protein L27 /FL=gb:AB049648.1 gb:NM_053161.1	NM_053161	Mm.34951	chr18:15154275-15154809 (+) // 57.41 // qA1	mitochondrial ribosomal protein L27	Mrpl27	chr11 D|11 56.0 cM	ENSMUSG00000024414	94064	Q99N92	NP_444391.1	NM_053161	---	0006412 // translation // traceable author statement /// 0006412 // translation // inferred from electronic annotation	0005622 // intracellular // inferred from electronic annotation /// 0005739 // mitochondrion // inferred from direct assay /// 0005739 // mitochondrion // inferred from electronic annotation /// 0005762 // mitochondrial large ribosomal subunit // inferred from direct assay /// 0005840 // ribosome // inferred from electronic annotation /// 0030529 // ribonucleoprotein complex // inferred from elec…	0003735 // structural constituent of ribosome // inferred from electronic annotation	---	---	---	---
1415691_at			No	no	no	no	no	no	no	no	no	no	no	no	no	Mm.382.1	gb:BQ176806 /DB_XREF=gi:20352298 /DB_XREF=UI-M-DJ2-bvz-d-10-0-UI.s1 /CLONE=UI-M-DJ2-bvz-d-10-0-UI /FEA=FLmRNA /CNT=162 /TID=Mm.382.1 /TIER=Stack /STK=73 /UG=Mm.382 /LL=13383 /UG_GENE=Dlgh1 /UG_TITLE=discs, large homolog 1 (Drosophila) /FL=gb:U93309.1 gb:NM_007862.1	BQ176806	Mm.382	chr16:31583808-31793097 (+) // 97.48 // qB2	discs, large homolog 1 (Drosophila) /// similar to Discs, large homolog 1 (Drosophila)	Dlg1 /// LOC100047603	chr16 B2|16 21.2 cM	ENSMUSG00000022770	100047603 /// 13383	Q3TPP5 /// Q3UP61 /// Q571K0 /// Q78E66 /// Q811D0 /// Q8CD64	NP_031888.2 /// XP_001479212.1 /// XP_001479222.1 /// XP_001479235.1 /// XP_001479242.1	NM_007862 /// XM_001479162 /// XM_001479172 /// XM_001479185 /// XM_001479192	---	0001935 // endothelial cell proliferation // inferred from sequence or structural similarity /// 0007015 // actin filament organization // inferred from sequence or structural similarity /// 0008104 // protein localization // inferred from genetic interaction /// 0016337 // cell-cell adhesion // inferred from sequence or structural similarity /// 0030866 // cortical actin cytoskeleton organizatio…	0005783 // endoplasmic reticulum // inferred from electronic annotation /// 0005886 // plasma membrane // inferred from direct assay /// 0005913 // cell-cell adherens junction // traceable author statement /// 0016020 // membrane // inferred from electronic annotation /// 0016323 // basolateral plasma membrane // traceable author statement /// 0016323 // basolateral plasma membrane // inferred fr…	0005515 // protein binding // inferred from physical interaction /// 0005515 // protein binding // inferred from sequence or structural similarity /// 0005515 // protein binding // inferred from electronic annotation /// 0019901 // protein kinase binding // inferred from sequence or structural similarity /// 0019902 // phosphatase binding // inferred from sequence or structural similarity	---	---	---	---
1415692_s_at			No	no	no	no	no	no	no	no	no	no	no	no	no	Mm.153481.1	gb:BI653492 /DB_XREF=gi:15567728 /DB_XREF=603300471F1 /CLONE=IMAGE:5341240 /FEA=FLmRNA /CNT=222 /TID=Mm.153481.1 /TIER=Stack /STK=20 /UG=Mm.153481 /LL=12330 /UG_GENE=Canx /UG_TITLE=calnexin /FL=gb:L18888.1 gb:NM_007597.1 gb:BC012408.1	BI653492	Mm.248827	chr11:50137889-50169092 (-) // 95.76 // qB1.3	calnexin	Canx	chr11 B1.3|11 30.0 cM	ENSMUSG00000020368	12330	P35564 /// Q3TXE5 /// Q5SUC3	NP_031623.1	NM_007597	---	0006457 // protein folding // inferred from electronic annotation	0005615 // extracellular space // inferred from reviewed computational analysis /// 0005783 // endoplasmic reticulum // inferred from direct assay /// 0005783 // endoplasmic reticulum // inferred from sequence or structural similarity /// 0005783 // endoplasmic reticulum // inferred from electronic annotation /// 0016020 // membrane // inferred from electronic annotation /// 0016021 // integral t…	0005509 // calcium ion binding // inferred from electronic annotation /// 0005529 // sugar binding // inferred from electronic annotation	---	---	NP_031623.1 // span:484-506 // numtm:1	---
1415693_at			No	no	no	no	no	no	no	no	no	no	no	no	no	Mm.21707.1	gb:AW545361 /DB_XREF=gi:7187778 /DB_XREF=C0192G04-3 /CLONE=C0192G04 /FEA=FLmRNA /CNT=196 /TID=Mm.21707.1 /TIER=Stack /STK=59 /UG=Mm.21707 /LL=67819 /UG_GENE=1110021N07Rik /UG_TITLE=RIKEN cDNA 1110021N07 gene /FL=gb:NM_024207.1 gb:BC003454.1	AW545361	Mm.289387	chr15:57700269-57722531 (-) // 96.75 // qD1	Der1-like domain family, member 1	Derl1	chr15 D2	ENSMUSG00000022365	67819	Q3UGB8 /// Q99J56	NP_077169.1	NM_024207	---	0006810 // transport // inferred from electronic annotation /// 0006986 // response to unfolded protein // inferred from electronic annotation /// 0015031 // protein transport // inferred from electronic annotation /// 0030433 // ER-associated protein catabolic process // inferred from electronic annotation /// 0030433 // ER-associated protein catabolic process // inferred from sequence or struct…	0005783 // endoplasmic reticulum // inferred from electronic annotation /// 0005783 // endoplasmic reticulum // inferred from sequence or structural similarity /// 0016020 // membrane // inferred from electronic annotation /// 0016021 // integral to membrane // inferred from reviewed computational analysis /// 0016021 // integral to membrane // inferred from electronic annotation /// 0030176 // i…	0005515 // protein binding // inferred from electronic annotation /// 0005515 // protein binding // inferred from sequence or structural similarity /// 0042288 // MHC class I protein binding // inferred from electronic annotation /// 0042288 // MHC class I protein binding // inferred from sequence or structural similarity	---	---	NP_077169.1 // span:20-42,57-79,99-116,120-137,157-179 // numtm:5	---
1415694_at			No	no	no	no	no	no	no	no	no	no	no	yes	no	Mm.38433.1	gb:AK004541.1 /DB_XREF=gi:12835777 /GEN=Wars /FEA=FLmRNA /CNT=129 /TID=Mm.38433.1 /TIER=Stack /STK=25 /UG=Mm.38433 /LL=22375 /UG_TITLE=tryptophanyl-tRNA synthetase /DEF=Mus musculus adult male lung cDNA, RIKEN full-length enriched library, clone:1200002C07:tryptophanyl-tRNA synthetase, full insert sequence. /FL=gb:NM_011710.1	AK004541	Mm.38433	chr12:109307836-109341968 (-) // 98.0 // qF1	tryptophanyl-tRNA synthetase	Wars	chr12 F2	---	22375	P32921 /// Q3U6U7 /// Q3UDG2 /// Q4FJZ4	NP_035840.2	NM_011710	104630	0006412 // translation // inferred from electronic annotation /// 0006418 // tRNA aminoacylation for protein translation // inferred from electronic annotation /// 0006436 // tryptophanyl-tRNA aminoacylation // inferred from electronic annotation	0005737 // cytoplasm // inferred from electronic annotation	0000166 // nucleotide binding // inferred from electronic annotation /// 0004812 // aminoacyl-tRNA ligase activity // inferred from electronic annotation /// 0004830 // tryptophan-tRNA ligase activity // inferred from electronic annotation /// 0005524 // ATP binding // inferred from electronic annotation /// 0016874 // ligase activity // inferred from electronic annotation	---	---	---	---
1415695_at			No	no	no	no	no	no	no	no	no	no	no	no	no	Mm.30097.1	gb:BC005762.1 /DB_XREF=gi:13543190 /FEA=FLmRNA /CNT=527 /TID=Mm.30097.1 /TIER=FL+Stack /STK=414 /UG=Mm.30097 /LL=26440 /UG_GENE=Psma1 /DEF=Mus musculus, Similar to proteasome (prosome, macropain) subunit, alpha type 1, clone MGC:6546 IMAGE:2655483, mRNA, complete cds. /PROD=Similar to proteasome (prosome, macropain)subunit, alpha type 1 /FL=gb:AF060088.1 gb:BC005762.1	BC005762	Mm.121265	chr7:114055636-114067298 (-) // 98.09 // qE3	proteasome (prosome, macropain) subunit, alpha type 1	Psma1	chr7 F1|7 53.0 cM	ENSMUSG00000030751	26440	Q3TS44 /// Q8BTU5 /// Q9JHS5 /// Q9R1P4	NP_036095.1	NM_011965	1347005	0006511 // ubiquitin-dependent protein catabolic process // inferred from electronic annotation /// 0006810 // transport // inferred from reviewed computational analysis	0005737 // cytoplasm // inferred from electronic annotation /// 0005829 // cytosol // inferred from electronic annotation /// 0005839 // proteasome core complex (sensu Eukaryota) // inferred from electronic annotation /// 0016020 // membrane // inferred from reviewed computational analysis /// 0043234 // protein complex // inferred from electronic annotation	0004175 // endopeptidase activity // inferred from electronic annotation /// 0004298 // threonine endopeptidase activity // inferred from electronic annotation /// 0005215 // transporter activity // inferred from reviewed computational analysis /// 0005515 // protein binding // inferred from physical interaction /// 0008233 // peptidase activity // inferred from electronic annotation /// 0016787 …	Proteasome_Degradation // GenMAPP /// Proteasome_Degradation // GenMAPP /// Proteasome_Degradation // GenMAPP	---	---	---
1415696_at			No	no	no	no	no	no	no	no	no	no	no	no	no	Mm.6698.1	gb:BC005549.1 /DB_XREF=gi:13542684 /FEA=FLmRNA /CNT=350 /TID=Mm.6698.1 /TIER=FL+Stack /STK=138 /UG=Mm.6698 /LL=20224 /UG_GENE=Sara /DEF=Mus musculus, SAR1 protein, clone MGC:6113 IMAGE:3585667, mRNA, complete cds. /PROD=SAR1 protein /FL=gb:BC005549.1	BC005549	Mm.391794	chr10:61075687-61088654 (+) // 95.75 // qB4	SAR1 gene homolog A (S. cerevisiae)	Sar1a	chr10 B4	ENSMUSG00000020088	20224	P36536 /// Q3TXJ4 /// Q4VC33 /// Q8BTG7 /// Q99JZ4 /// Q9CVN2	NP_033146.1	NM_009120	---	0006810 // transport // inferred from electronic annotation /// 0006886 // intracellular protein transport // inferred from electronic annotation /// 0006888 // ER to Golgi vesicle-mediated transport // inferred from electronic annotation /// 0007049 // cell cycle // inferred from electronic annotation /// 0007264 // small GTPase mediated signal transduction // inferred from electronic annotation…	0005622 // intracellular // inferred from electronic annotation /// 0005737 // cytoplasm // inferred from electronic annotation /// 0005783 // endoplasmic reticulum // inferred from direct assay /// 0005783 // endoplasmic reticulum // inferred from electronic annotation /// 0005856 // cytoskeleton // inferred from electronic annotation /// 0016020 // membrane // inferred from electronic annotatio…	0000166 // nucleotide binding // inferred from electronic annotation /// 0003779 // actin binding // inferred from electronic annotation /// 0005525 // GTP binding // inferred from electronic annotation	TGF_Beta_Signaling_Pathway // GenMAPP /// TGF_Beta_Signaling_Pathway // GenMAPP	IPR013684 // Miro-like // 1.9E-4	---	---
1415697_at			No	no	no	no	no	no	no	no	no	no	no	no	no	Mm.2411.2	gb:BG069656 /DB_XREF=gi:12552225 /DB_XREF=H3078F11-3 /CLONE=H3078F11 /FEA=FLmRNA /CNT=359 /TID=Mm.2411.2 /TIER=Stack /STK=10 /UG=Mm.2411 /LL=23881 /UG_GENE=G3bp2-pending /UG_TITLE=Ras-GTPase-activating protein (GAP<120>) SH3-domain binding protein 2 /FL=gb:AF145285.1	BG069656	Mm.290530	chr5:93127355-93158915 (-) // 96.03 // qE2	GTPase activating protein (SH3 domain) binding protein 2	G3bp2	chr5 E2	ENSMUSG00000029405	23881	P97379 /// Q3TEL4 /// Q3U541 /// Q3U6B1 /// Q3U931 /// Q542W3 /// Q5DU21	NP_001074263.1 /// NP_001074264.1 /// NP_001074265.1 /// NP_001074266.1 /// NP_035946.2	NM_001080794 /// NM_001080795 /// NM_001080796 /// NM_001080797 /// NM_011816	---	0006810 // transport // inferred from electronic annotation /// 0007264 // small GTPase mediated signal transduction // inferred from sequence or structural similarity /// 0051028 // mRNA transport // inferred from electronic annotation	0005622 // intracellular // inferred from electronic annotation	0000166 // nucleotide binding // inferred from electronic annotation /// 0003676 // nucleic acid binding // inferred from electronic annotation /// 0003723 // RNA binding // inferred from electronic annotation /// 0005515 // protein binding // inferred from sequence or structural similarity	mRNA_processing_binding_Reactome // GenMAPP	---	---	---
1415698_at			No	no	no	no	no	no	no	no	no	no	no	no	no	Mm.171335.1	gb:BC011152.1 /DB_XREF=gi:15029857 /FEA=FLmRNA /CNT=143 /TID=Mm.171335.1 /TIER=FL+Stack /STK=98 /UG=Mm.171335 /LL=105348 /UG_GENE=AW125446 /DEF=Mus musculus, clone MGC:19040 IMAGE:4188434, mRNA, complete cds. /PROD=Unknown (protein for MGC:19040) /FL=gb:BC011152.1	BC011152	Mm.171335	chr13:59644251-59685408 (-) // 95.59 // qB2	golgi membrane protein 1	Golm1	chr13 B3	ENSMUSG00000021556	105348	Q3TIZ8 /// Q3UZG0 /// Q4KMM5 /// Q91XA2	NP_001030294.1 /// NP_081583.3	NM_001035122 /// NM_027307	1917329	---	0005794 // Golgi apparatus // inferred from sequence or structural similarity /// 0016020 // membrane // inferred from electronic annotation /// 0016021 // integral to membrane // inferred from electronic annotation	---	---	---	NP_001030294.1 // span:13-35 // numtm:1 /// NP_081583.3 // span:13-35 // numtm:1	---
1415699_a_at			No	no	no	no	no	no	no	no	no	no	no	no	no	Mm.30195.1	gb:BC003350.1 /DB_XREF=gi:13097152 /FEA=FLmRNA /CNT=164 /TID=Mm.30195.1 /TIER=FL+Stack /STK=86 /UG=Mm.30195 /DEF=Mus musculus, Similar to G protein pathway suppressor 1, clone MGC:7191 IMAGE:3481979, mRNA, complete cds. /PROD=Similar to G protein pathway suppressor 1 /FL=gb:BC003350.1	BC003350	Mm.30195	chr11:120600616-120605191 (+) // 94.09 // qE2 /// chr16:62659272-62661067 (+) // 86.82 // qC1.3	G protein pathway suppressor 1	Gps1	chr11 E2	ENSMUSG00000025156	209318	Q3MIA8 /// Q99LD4	NP_663345.1	NM_145370	---	---	0005737 // cytoplasm // inferred from electronic annotation /// 0008180 // signalosome // inferred from direct assay /// 0008180 // signalosome // inferred from electronic annotation	0005515 // protein binding // inferred from physical interaction	---	---	---	---
1415700_a_at			No	no	no	no	no	no	no	no	no	no	no	no	no	Mm.144420.1	gb:BC011111.1 /DB_XREF=gi:15029779 /FEA=FLmRNA /CNT=245 /TID=Mm.144420.1 /TIER=FL+Stack /STK=59 /UG=Mm.144420 /LL=67437 /UG_GENE=0610038P07Rik /DEF=Mus musculus, RIKEN cDNA 0610038P07 gene, clone MGC:18930 IMAGE:3965897, mRNA, complete cds. /PROD=RIKEN cDNA 0610038P07 gene /FL=gb:BC011111.1	BC011111	Mm.232728	chr3:65467585-65480542 (-) // 95.24 // qE1	signal sequence receptor, gamma	Ssr3	chr3 E1	ENSMUSG00000027828	67437	Q3TS69 /// Q4FK79 /// Q9DCF9	NP_080431.1	NM_026155	---	0006613 // cotranslational protein targeting to membrane // inferred from electronic annotation	0005783 // endoplasmic reticulum // inferred from reviewed computational analysis /// 0005783 // endoplasmic reticulum // inferred from electronic annotation /// 0005784 // translocon complex // inferred from electronic annotation /// 0016020 // membrane // inferred from electronic annotation /// 0016021 // integral to membrane // inferred from reviewed computational analysis /// 0016021 // integ…	0004872 // receptor activity // inferred from electronic annotation /// 0005515 // protein binding // inferred from electronic annotation	---	---	NP_080431.1 // span:29-51,55-77,138-157,162-184 // numtm:4	---
1415701_x_at			No	no	no	no	no	no	no	no	no	no	no	no	no	Mm.140380.2	gb:BC025918.1 /DB_XREF=gi:19484154 /FEA=FLmRNA /CNT=56 /TID=Mm.140380.2 /TIER=FL+Stack /STK=17 /UG=Mm.140380 /LL=65019 /UG_GENE=Rpl23 /DEF=Mus musculus, ribosomal protein L23, clone MGC:30994 IMAGE:5252035, mRNA, complete cds. /PROD=ribosomal protein L23 /FL=gb:BC025918.1	BC025918	Mm.140380	chr6:66804825-66805343 (-) // 65.4 // qC1 /// chr11:97594125-97598468 (-) // 62.1 // qD	ribosomal protein L23 /// similar to ribosomal protein L23	LOC100042008 /// LOC100046085 /// Rpl23	chr11 D|11 58.0 cM /// chr6 C1	ENSMUSG00000071415	100042008 /// 100046085 /// 65019	P62830	NP_075029.1 /// XP_001475598.1 /// XP_001477421.1	NM_022891 /// XM_001475548 /// XM_001477371	---	0006412 // translation // inferred from sequence or structural similarity /// 0006412 // translation // inferred from reviewed computational analysis /// 0006412 // translation // inferred from electronic annotation /// 0006610 // ribosomal protein import into nucleus // inferred from reviewed computational analysis	0005622 // intracellular // inferred from reviewed computational analysis /// 0005622 // intracellular // inferred from electronic annotation /// 0005730 // nucleolus // inferred from direct assay /// 0005830 // cytosolic ribosome (sensu Eukaryota) // inferred from sequence or structural similarity /// 0005840 // ribosome // inferred from reviewed computational analysis /// 0005840 // ribosome //…	0003735 // structural constituent of ribosome // inferred from sequence or structural similarity /// 0003735 // structural constituent of ribosome // inferred from reviewed computational analysis /// 0003735 // structural constituent of ribosome // inferred from electronic annotation	---	---	---	---
1415702_a_at			No	no	no	no	no	no	no	no	no	no	no	no	no	Mm.7286.2	gb:BC013702.1 /DB_XREF=gi:15489186 /FEA=FLmRNA /CNT=43 /TID=Mm.7286.2 /TIER=FL+Stack /STK=13 /UG=Mm.7286 /LL=13016 /UG_GENE=Ctbp1 /DEF=Mus musculus, C-terminal binding protein 1, clone MGC:6995 IMAGE:3155102, mRNA, complete cds. /PROD=C-terminal binding protein 1 /FL=gb:BC013702.1	BC013702	Mm.7286	chr5:33564587-33591769 (-) // 94.97 // qB1	C-terminal binding protein 1 /// similar to CtBP1 protein	Ctbp1 /// LOC100045360	chr5 B1|5 19.0 cM	ENSMUSG00000037373	100045360 /// 13016	O88712	NP_038530.1 /// XP_001474565.1	NM_013502 /// XM_001474515	---	0000122 // negative regulation of transcription from RNA polymerase II promoter // inferred from mutant phenotype /// 0008152 // metabolic process // inferred from electronic annotation	0005667 // transcription factor complex // inferred from direct assay /// 0005737 // cytoplasm // inferred from electronic annotation	0003700 // transcription factor activity // inferred from direct assay /// 0005515 // protein binding // inferred from physical interaction /// 0008134 // transcription factor binding // inferred from physical interaction /// 0016491 // oxidoreductase activity // inferred from electronic annotation /// 0016616 // oxidoreductase activity, acting on the CH-OH group of donors, NAD or NADP as accepto…	---	---	---	---
1415703_at			No	no	no	no	no	no	no	no	no	no	no	no	no	Mm.27372.1	gb:BM248615 /DB_XREF=gi:17883885 /DB_XREF=K0819E02-3 /CLONE=K0819E02 /FEA=FLmRNA /CNT=169 /TID=Mm.27372.1 /TIER=Stack /STK=21 /UG=Mm.27372 /LL=59026 /UG_GENE=Ureb1-pending /UG_TITLE=upstream regulatory element binding protein 1 /FL=gb:BC017642.1	BM248615	Mm.27372	chrX:147257853-147276133 (+) // 95.33 // qF3	HECT, UBA and WWE domain containing 1	Huwe1	chrX F3	ENSMUSG00000025261	59026	Q3TL29 /// Q3TMX4 /// Q3TNP1 /// Q4JG03 /// Q6AXC1 /// Q7TMY8 /// Q8BKX3 /// Q8C0G8 /// Q9CU76	NP_067498.4	NM_021523	---	0000209 // protein polyubiquitination // inferred from sequence or structural similarity /// 0006464 // protein modification process // inferred from electronic annotation /// 0006512 // ubiquitin cycle // inferred from electronic annotation /// 0016574 // histone ubiquitination // inferred from sequence or structural similarity /// 0051028 // mRNA transport // inferred from electronic annotation	0005622 // intracellular // inferred from electronic annotation /// 0005634 // nucleus // inferred from sequence or structural similarity /// 0005737 // cytoplasm // inferred from reviewed computational analysis /// 0005737 // cytoplasm // inferred from electronic annotation	0003677 // DNA binding // inferred from electronic annotation /// 0003677 // DNA binding // inferred from sequence or structural similarity /// 0004842 // ubiquitin-protein ligase activity // inferred from electronic annotation /// 0004842 // ubiquitin-protein ligase activity // inferred from sequence or structural similarity /// 0016874 // ligase activity // inferred from electronic annotation	---	---	---	---
1415704_a_at			No	no	no	no	no	no	no	no	no	no	no	no	no	Mm.29076.2	gb:AF320340.1 /DB_XREF=gi:16901487 /FEA=FLmRNA /CNT=16 /TID=Mm.29076.2 /TIER=FL /STK=1 /UG=Mm.29076 /LL=77007 /UG_GENE=2510010F10Rik /DEF=Mus musculus CDV-3B mRNA, complete cds, alternatively spliced. /PROD=CDV-3B /FL=gb:AB046372.1 gb:AF320340.1	AF320340	Mm.261025	chr4:145103750-145106770 (+) // 90.06 // qE1 /// chr4:146031354-146034372 (+) // 90.16 // qE1 /// chr4:145396621-145399649 (-) // 90.06 // qE1 /// chr9:103211257-103223688 (-) // 98.9 // qF1 /// chr14:41998656-42002270 (-) // 90.26 // qB	carnitine deficiency-associated gene expressed in ventricle 3	Cdv3	chr9 F1	ENSMUSG00000032803	321022	Q4VAA2 /// Q6P6L7 /// Q920C7 /// Q920I4	NP_780774.1 /// NP_787027.1	NM_175565 /// NM_175833	2448759	---	---	---	---	---	---	---
1415705_at			No	no	no	no	no	no	no	no	no	no	no	no	no	Mm.22565.1	gb:AK018610.1 /DB_XREF=gi:12858404 /FEA=mRNA /CNT=340 /TID=Mm.22565.1 /TIER=Stack /STK=184 /UG=Mm.22565 /LL=66818 /UG_GENE=9130011J15Rik /UG_TITLE=RIKEN cDNA 9130011J15 gene /DEF=Mus musculus adult male cecum cDNA, RIKEN full-length enriched library, clone:9130011J15:related to HYPOTHETICAL PROTEIN Y51H7C.N, full insert sequence.	AK018610	Mm.22565	chr8:75494177-75500077 (-) // 93.13 // qB3.3	RIKEN cDNA 9130011J15 gene	9130011J15Rik	chr8 B3.3	---	66818	Q5RKS2	NP_765984.1	NM_172396	---	---	---	---	---	---	NP_765984.1 // span:5-23,51-73 // numtm:2	---
1415706_at			No	no	no	no	no	no	no	no	no	no	no	no	no	Mm.30041.1	gb:BQ175820 /DB_XREF=gi:20351312 /DB_XREF=UI-M-DJ2-bwf-e-07-0-UI.s1 /CLONE=UI-M-DJ2-bwf-e-07-0-UI /FEA=mRNA /CNT=263 /TID=Mm.30041.1 /TIER=Stack /STK=106 /UG=Mm.30041 /LL=98590 /UG_GENE=AU040324 /UG_TITLE=expressed sequence AU040324	BQ175820	Mm.30041	chr1:173919218-173959000 (+) // 96.03 // qH3	coatomer protein complex subunit alpha	Copa	chr1 H3|1 93.5 cM	ENSMUSG00000026553	12847	Q3TAU7 /// Q63ZW9 /// Q8BTF0 /// Q8BTF3 /// Q8CIE6 /// Q8R393 /// Q99JW9 /// Q9ET41	NP_034068.2	NM_009938	1334462	0006461 // protein complex assembly // inferred from electronic annotation /// 0006886 // intracellular protein transport // inferred from electronic annotation /// 0016192 // vesicle-mediated transport // inferred from electronic annotation /// 0030157 // pancreatic juice secretion // inferred from sequence or structural similarity	0005615 // extracellular space // inferred from sequence or structural similarity /// 0005625 // soluble fraction // inferred from sequence or structural similarity /// 0005737 // cytoplasm // inferred from sequence or structural similarity /// 0005792 // microsome // inferred from sequence or structural similarity /// 0019028 // viral capsid // inferred from electronic annotation /// 0030117 // …	0005198 // structural molecule activity // inferred from electronic annotation /// 0005515 // protein binding // inferred from electronic annotation /// 0008565 // protein transporter activity // inferred from electronic annotation	---	---	---	---
1415707_at			No	no	no	no	no	no	no	no	no	no	no	no	no	Mm.202841.1	gb:AI036318 /DB_XREF=gi:3260009 /DB_XREF=ue20e02.x1 /CLONE=IMAGE:1480922 /FEA=mRNA /CNT=216 /TID=Mm.202841.1 /TIER=Stack /STK=95 /UG=Mm.202841 /UG_TITLE=Mus musculus, clone IMAGE:3966453, mRNA, partial cds	AI036318	Mm.291624	chr2:25094489-25107924 (+) // 96.68 // qA3	anaphase promoting complex subunit 2	Anapc2	chr2 A3	ENSMUSG00000026965	99152	Q3TCK5 /// Q3U430 /// Q6P0W7 /// Q6ZPR8 /// Q8BZQ7	NP_780509.1	NM_175300	2139135	0006512 // ubiquitin cycle // inferred from electronic annotation /// 0007049 // cell cycle // inferred from reviewed computational analysis /// 0007049 // cell cycle // inferred from electronic annotation /// 0007067 // mitosis // inferred from electronic annotation /// 0051301 // cell division // inferred from electronic annotation	0005615 // extracellular space // inferred from reviewed computational analysis	---	---	---	---	---
1415708_at			No	no	no	no	no	no	no	no	no	no	no	no	no	Mm.18728.1	gb:D50523.1 /DB_XREF=gi:1166394 /FEA=mRNA /CNT=175 /TID=Mm.18728.1 /TIER=Stack /STK=71 /UG=Mm.18728 /LL=103674 /UG_GENE=AI316828 /UG_TITLE=expressed sequence AI316828 /DEF=Mouse mRNA for TI-227.	D50523	---	chr11:3540202-3544531 (-) // 88.87 // qA1	taurine upregulated gene 1	Tug1	chr11 A1	ENSMUSG00000056579	544752	Q3TNP2 /// Q6PFY3 /// Q8CI88	---	NR_002321 /// NR_002322	---	0042461 // photoreceptor cell development // inferred from mutant phenotype	---	---	---	---	---	---
1415709_s_at			No	no	no	no	no	no	no	no	no	no	no	no	no	Mm.203930.1	gb:BM948896 /DB_XREF=gi:19432486 /DB_XREF=UI-M-EM0-buz-m-18-0-UI.r1 /CLONE=IMAGE:5689145 /FEA=mRNA /CNT=144 /TID=Mm.203930.1 /TIER=Stack /STK=63 /UG=Mm.203930 /UG_TITLE=Mus musculus, clone IMAGE:4981388, mRNA, partial cds	BM948896	Mm.271620	chr19:46319340-46339821 (+) // 97.27 // qC3	golgi-specific brefeldin A-resistance factor 1	Gbf1	chr19 C3	ENSMUSG00000025224	107338	A0JLN9 /// Q3UPP2 /// Q6A099 /// Q6DFZ1 /// Q6PB54 /// Q8BY52 /// Q8BYH5 /// Q8R0M4	NP_849261.2	NM_178930	1861607	0032012 // regulation of ARF protein signal transduction // inferred from electronic annotation	0005622 // intracellular // inferred from electronic annotation	0005086 // ARF guanyl-nucleotide exchange factor activity // inferred from electronic annotation /// 0005515 // protein binding // inferred from physical interaction	---	---	---	---
1415710_at			No	no	no	no	no	no	no	no	no	no	no	no	no	Mm.4055.1	gb:BM123013 /DB_XREF=gi:17106781 /DB_XREF=L0518C09-3 /CLONE=L0518C09 /FEA=mRNA /CNT=49 /TID=Mm.4055.1 /TIER=Stack /STK=38 /UG=Mm.4055 /UG_TITLE=Mus musculus, clone IMAGE:5102177, mRNA, partial cds	BM123013	Mm.319697	chr5:91289883-91299186 (-) // 99.27 // qE1	COX18 cytochrome c oxidase assembly homolog (S. cerevisiae)	Cox18	chr5 E1	ENSMUSG00000035505	231430	A6H626 /// Q8VC74	NP_001028482.1	NM_001033310	2448532	0008535 // cytochrome c oxidase complex assembly // inferred from electronic annotation /// 0008535 // cytochrome c oxidase complex assembly // inferred from sequence or structural similarity /// 0051204 // protein insertion into mitochondrial membrane // inferred from electronic annotation /// 0051204 // protein insertion into mitochondrial membrane // inferred from sequence or structural simila…	0005739 // mitochondrion // inferred from electronic annotation /// 0016020 // membrane // inferred from electronic annotation /// 0016021 // integral to membrane // inferred from electronic annotation /// 0031305 // integral to mitochondrial inner membrane // inferred from electronic annotation /// 0031305 // integral to mitochondrial inner membrane // inferred from sequence or structural simila…	0008565 // protein transporter activity // inferred from electronic annotation /// 0008565 // protein transporter activity // inferred from sequence or structural similarity	---	---	GENSCAN00000377533 // span:1217-1239,1259-1281 // numtm:2 /// AAH21612.1 // span:37-54,90-109,129-151 // numtm:3 /// NP_001028482.1 // span:218-240,260-282 // numtm:2	---
1415711_at			No	no	no	no	no	no	no	no	no	no	no	no	no	Mm.28512.1	gb:BC025221.1 /DB_XREF=gi:19483923 /FEA=mRNA /CNT=100 /TID=Mm.28512.1 /TIER=Stack /STK=37 /UG=Mm.28512 /DEF=Mus musculus, clone IMAGE:5037434, mRNA, partial cds. /PROD=Unknown (protein for IMAGE:5037434)	BC025221	Mm.229141	chr1:10122720-10158446 (-) // 99.24 // qA2	ADP-ribosylation factor guanine nucleotide-exchange factor 1(brefeldin A-inhibited)	Arfgef1	chr1 A2	---	211673	Q8BKL2 /// Q8R3I7	XP_001473216.1 /// XP_980514.2	XM_001473166 /// XM_975420	---	---	---	---	---	---	---	---
1415712_at			No	no	no	no	no	no	no	no	no	no	no	no	no	Mm.29208.1	gb:AJ250693.1 /DB_XREF=gi:10178989 /GEN=sr528 /FEA=mRNA /CNT=76 /TID=Mm.29208.1 /TIER=Stack /STK=9 /UG=Mm.29208 /LL=77556 /DEF=Mus musculus partial mRNA for sr528 protein. /PROD=sr528 protein	AJ250693	Mm.389984	chr7:132811765-132823961 (+) // 89.1 // qF3	zinc finger, RAN-binding domain containing 1	Zranb1	chr7 F3	ENSMUSG00000073813	360216	Q3TM28 /// Q9ER82	NP_997185.1	NM_207302	106441	---	0005634 // nucleus // inferred from sequence or structural similarity /// 0005737 // cytoplasm // inferred from sequence or structural similarity	---	---	---	---	---
1415713_a_at			No	no	no	no	no	no	no	no	no	no	no	no	no	Mm.3935.2	gb:U46690.1 /DB_XREF=gi:1262844 /FEA=mRNA /CNT=2 /TID=Mm.3935.2 /TIER=ConsEnd /STK=1 /UG=Mm.3935 /LL=27225 /UG_GENE=Ddx24 /DEF=Mus musculus ATP-dependent RNA helicase mRNA, partial cds. /PROD=ATP-dependent RNA helicase	U46690	Mm.3935	chr12:103809029-103820062 (-) // 95.71 // qE	DEAD (Asp-Glu-Ala-Asp) box polypeptide 24	Ddx24	chr12 E	ENSMUSG00000041645	27225	Q3TLR1 /// Q3U7R4 /// Q3UYV7 /// Q7TM97 /// Q9CRZ6 /// Q9D253 /// Q9ESV0	NP_065240.2	NM_020494	1351337	---	0005730 // nucleolus // inferred from electronic annotation	0000166 // nucleotide binding // inferred from electronic annotation /// 0003676 // nucleic acid binding // inferred from electronic annotation /// 0003723 // RNA binding // inferred from electronic annotation /// 0004386 // helicase activity // inferred from electronic annotation /// 0005524 // ATP binding // inferred from electronic annotation /// 0008026 // ATP-dependent helicase activity // i…	mRNA_processing_binding_Reactome // GenMAPP /// mRNA_processing_binding_Reactome // GenMAPP	---	---	---
1415714_a_at			No	no	no	no	no	no	no	no	no	no	no	no	no	Mm.182650.1	gb:BC027564.1 /DB_XREF=gi:20380644 /FEA=mRNA /CNT=22 /TID=Mm.182650.1 /TIER=ConsEnd /STK=0 /UG=Mm.182650 /LL=66618 /UG_GENE=2610209M04Rik /DEF=Mus musculus, Similar to hypothetical gene LOC134550, clone MGC:41429 IMAGE:3468252, mRNA, complete cds. /PROD=Similar to hypothetical gene LOC134550	BC027564	Mm.182650	chr6:86640813-86650135 (-) // 97.55 // qD1	RIKEN cDNA 2610209M04 gene	2610209M04Rik	chr6 D1	ENSMUSG00000001158	66618	Q8K194	NP_079941.1	NM_025665	1913868	0006397 // mRNA processing // inferred from electronic annotation /// 0008380 // RNA splicing // inferred from electronic annotation	---	---	---	NULL // NULL // 2.4E-29	---	---
1415715_at			No	no	no	no	no	no	no	no	no	no	no	no	no	Mm.29809.1	gb:AK010497.1 /DB_XREF=gi:12845988 /FEA=mRNA /CNT=164 /TID=Mm.29809.1 /TIER=Stack /STK=146 /UG=Mm.29809 /LL=69753 /UG_GENE=2410015J15Rik /UG_TITLE=RIKEN cDNA 2410015J15 gene /DEF=Mus musculus ES cells cDNA, RIKEN full-length enriched library, clone:2410015J15:unclassifiable transcript, full insert sequence.	AK010497	Mm.332317	chr5:33970070-33972343 (-) // 99.74 // qB2	transmembrane protein 129	Tmem129	chr5 B2	ENSMUSG00000019295	68366	Q8K304	NP_080974.2	NM_026698	---	---	0016020 // membrane // inferred from electronic annotation /// 0016021 // integral to membrane // inferred from electronic annotation	---	---	---	NP_080974.2 // span:7-29,92-114 // numtm:2	---
1415716_a_at			No	no	no	no	no	no	no	no	no	no	no	no	no	Mm.29911.1	gb:AA208652 /DB_XREF=gi:1805201 /DB_XREF=mv86e12.r1 /CLONE=IMAGE:661966 /FEA=mRNA /CNT=200 /TID=Mm.29911.1 /TIER=Stack /STK=120 /UG=Mm.29911 /LL=69272 /UG_GENE=3200001M24Rik /UG_TITLE=RIKEN cDNA 3200001M24 gene	AA208652	Mm.270283	chr3:90298601-90299559 (-) // 81.4 // qF1	ribosomal protein S27 /// similar to hCG1783679 /// similar to metallopanstimulin	LOC100043572 /// LOC100043813 /// LOC100046960 /// LOC100047537 /// Rps27	chr3 F1 /// chr3 F2.2 /// chr9 F3	---	100043572 /// 100043813 /// 100046960 /// 100047537 /// 57294	Q6ZWU9	NP_081291.1 /// XP_001479271.1 /// XP_001481142.1	NM_027015 /// XM_001479221 /// XM_001481092 /// XR_033333 /// XR_034833	1888676 /// 1888676 /// 1888676 /// 1888676 /// 1888676	0006412 // translation // inferred from reviewed computational analysis /// 0006412 // translation // inferred from electronic annotation /// 0007165 // signal transduction // inferred from reviewed computational analysis /// 0008283 // cell proliferation // inferred from reviewed computational analysis	0005622 // intracellular // inferred from reviewed computational analysis /// 0005622 // intracellular // inferred from electronic annotation /// 0005840 // ribosome // inferred from reviewed computational analysis /// 0005840 // ribosome // inferred from electronic annotation /// 0005843 // cytosolic small ribosomal subunit (sensu Eukaryota) // inferred from reviewed computational analysis /// 0…	0003723 // RNA binding // inferred from reviewed computational analysis /// 0003735 // structural constituent of ribosome // inferred from reviewed computational analysis /// 0003735 // structural constituent of ribosome // inferred from electronic annotation /// 0005515 // protein binding // inferred from physical interaction /// 0008270 // zinc ion binding // inferred from reviewed computationa…	---	---	---	---
1415717_at			No	no	no	no	no	no	no	no	no	no	no	no	no	Mm.28286.1	gb:BI735988 /DB_XREF=gi:15713001 /DB_XREF=603359115F1 /CLONE=IMAGE:5366570 /FEA=mRNA /CNT=144 /TID=Mm.28286.1 /TIER=Stack /STK=91 /UG=Mm.28286 /LL=66743 /UG_GENE=4931406I20Rik /UG_TITLE=RIKEN cDNA 4931406I20 gene	BI735988	Mm.318331	chr4:116769395-116873389 (-) // 96.65 // qD1	RIKEN cDNA 4931406I20 gene	4931406I20Rik	chr4 D1	ENSMUSG00000028677	66743	Q6PDX6 /// Q9D4L6	NP_080015.3	NM_025739	1913993	---	---	0005515 // protein binding // inferred from electronic annotation /// 0008270 // zinc ion binding // inferred from electronic annotation /// 0046872 // metal ion binding // inferred from electronic annotation	---	---	---	---
1415718_at			No	no	no	no	no	no	no	no	no	no	no	no	no	Mm.2947.1	gb:BI152383 /DB_XREF=gi:14612384 /DB_XREF=602917566F1 /CLONE=IMAGE:5067976 /FEA=mRNA /CNT=38 /TID=Mm.2947.1 /TIER=Stack /STK=21 /UG=Mm.2947 /LL=50724 /UG_GENE=AF006998 /UG_TITLE=EST AF006998	BI152383	Mm.340083	chr11:57617804-57626409 (+) // 98.33 // qB1.3	SAP30-like /// similar to SAP30-like	LOC100044471 /// Sap30l	chr11 B2	ENSMUSG00000020519	100044471 /// 50724	Q504M9 /// Q5SQF8 /// Q9CUZ7	NP_001074637.1	NM_001081168 /// XR_030688	---	0006605 // protein targeting // inferred from reviewed computational analysis	---	---	---	---	---	---
1415719_s_at			No	no	no	no	no	no	no	no	no	no	no	no	no	Mm.196465.1	gb:BE134617 /DB_XREF=gi:8597117 /DB_XREF=ug17a07.y1 /CLONE=IMAGE:1531860 /FEA=mRNA /CNT=45 /TID=Mm.196465.1 /TIER=Stack /STK=31 /UG=Mm.196465 /LL=76979 /UG_GENE=3110009G21Rik /UG_TITLE=RIKEN cDNA 3110009G21 gene	BE134617	Mm.434309	chr18:24040218-24041333 (+) // 58.75 // qA2 /// chr3:19324296-19325332 (-) // 99.42 // qA2	armadillo repeat containing 1	Armc1	chr3 A3	ENSMUSG00000027599	74252	Q9D7A8	NP_083116.1	NM_028840	1921502	0030001 // metal ion transport // inferred from electronic annotation	---	0046872 // metal ion binding // inferred from electronic annotation	---	IPR000225 // Armadillo // 1.7E-6	---	---
1415720_s_at			No	no	no	no	no	no	no	no	no	no	no	no	no	Mm.200760.1	gb:AK011037.1 /DB_XREF=gi:12846892 /FEA=mRNA /CNT=33 /TID=Mm.200760.1 /TIER=Stack /STK=23 /UG=Mm.200760 /LL=76588 /UG_GENE=2510031P20Rik /UG_TITLE=RIKEN cDNA 2510031P20 gene /DEF=Mus musculus 13 days embryo liver cDNA, RIKEN full-length enriched library, clone:2510031P20:homolog to DJ261G23.1 (KIAA0110), full insert sequence.	AK011037	Mm.272024	chr17:45610965-45611849 (-) // 68.62 // qB3	MAD2L1 binding protein	Mad2l1bp	chr17 C	ENSMUSG00000034509	66591	Q3U0U3 /// Q5DU48 /// Q9CY15 /// Q9DCX1	NP_079925.1	NM_025649	1913841	0007094 // mitotic cell cycle spindle assembly checkpoint // inferred from sequence or structural similarity /// 0007096 // regulation of exit from mitosis // inferred from electronic annotation	0005634 // nucleus // inferred from sequence or structural similarity /// 0005634 // nucleus // inferred from electronic annotation /// 0005737 // cytoplasm // inferred from electronic annotation	0005515 // protein binding // inferred from physical interaction /// 0005515 // protein binding // inferred from sequence or structural similarity	---	---	---	---
1415721_a_at			No	no	no	no	no	no	no	no	no	no	no	no	no	Mm.24821.2	gb:AK004750.1 /DB_XREF=gi:12836160 /FEA=mRNA /CNT=5 /TID=Mm.24821.2 /TIER=ConsEnd /STK=0 /UG=Mm.24821 /LL=74763 /UG_GENE=1200013P24Rik /UG_TITLE=RIKEN cDNA 1200013P24 gene /DEF=Mus musculus adult male lung cDNA, RIKEN full-length enriched library, clone:1200013P24:homolog to CDNA FLJ14154 FIS, CLONE NT2RM1000341, full insert sequence.	AK004750	Mm.133257	chr16:3799996-3819997 (+) // 99.7 // qA1	RIKEN cDNA 1200013P24 gene	1200013P24Rik	chr16 A1	---	74763	Q9DBU2	NP_083366.1	NM_029090	---	0008152 // metabolic process // inferred from electronic annotation	---	0008080 // N-acetyltransferase activity // inferred from reviewed computational analysis /// 0008080 // N-acetyltransferase activity // inferred from electronic annotation /// 0016740 // transferase activity // inferred from electronic annotation	---	---	---	---
1415722_a_at			No	no	no	no	no	no	no	no	no	no	no	no	no	Mm.28899.2	gb:AK003213.1 /DB_XREF=gi:12833740 /FEA=mRNA /CNT=2 /TID=Mm.28899.2 /TIER=ConsEnd /STK=0 /UG=Mm.28899 /LL=66201 /UG_GENE=1110059P08Rik /UG_TITLE=RIKEN cDNA 1110059P08 gene /DEF=Mus musculus 18 days embryo whole body cDNA, RIKEN full-length enriched library, clone:1110001D18:homolog to CDNA FLJ20044 FIS, CLONE COL00456 (DOPAMINE RESPONSIVE PROTEIN DRG- 1) (HYPOTHETICAL 33.9 KDA PROTEIN), full inse…	AK003213	Mm.227983	chr10:14345552-14395698 (-) // 99.84 // qA2	Vps20-associated 1 homolog (S. cerevisiae)	Vta1	chr10 A2	ENSMUSG00000019868	66201	Q3V4B3 /// Q9CR26	NP_079694.2	NM_025418	1913451	---	---	---	---	---	---	---
1415723_at			No	no	no	no	no	no	no	no	no	no	no	no	no	Mm.196515.1	gb:BQ176989 /DB_XREF=gi:20352481 /DB_XREF=UI-M-DJ2-bwa-e-02-0-UI.s1 /CLONE=UI-M-DJ2-bwa-e-02-0-UI /FEA=EST /CNT=467 /TID=Mm.196515.1 /TIER=Stack /STK=79 /UG=Mm.196515 /LL=51928 /UG_GENE=D1Ertd692e /UG_TITLE=DNA segment, Chr 1, ERATO Doi 692, expressed	BQ176989	Mm.271222	chr1:53988960-53990399 (+) // 35.11 // qC1.1 /// chr12:111985908-111994562 (+) // 98.51 // qF1	eukaryotic translation initiation factor 5	Eif5	chr12 F1|12 57.0 cM	ENSMUSG00000021282	217869	P59325 /// Q05C65 /// Q05CH7 /// Q05CM5 /// Q05CY6 /// Q3TKY2 /// Q3TQR3 /// Q3TT65 /// Q6PHA6 /// Q8BVV6	NP_775539.1 /// NP_829887.1	NM_173363 /// NM_178041	95309	0006412 // translation // inferred from electronic annotation /// 0006413 // translational initiation // inferred from electronic annotation /// 0006446 // regulation of translational initiation // inferred from electronic annotation	---	0000166 // nucleotide binding // inferred from electronic annotation /// 0003743 // translation initiation factor activity // inferred from electronic annotation /// 0005525 // GTP binding // inferred from electronic annotation	Translation_Factors // GenMAPP /// Translation_Factors // GenMAPP	---	---	---
1415724_a_at			No	no	no	no	no	no	no	no	no	no	no	no	no	Mm.1022.2	gb:AV000235 /DB_XREF=gi:16355983 /DB_XREF=AV000235 /CLONE=0610007B10 /FEA=EST /CNT=95 /TID=Mm.1022.2 /TIER=Stack /STK=75 /UG=Mm.1022 /LL=12540 /UG_GENE=Cdc42 /UG_TITLE=cell division cycle 42 homolog (S. cerevisiae)	AV000235	Mm.1022	chrX:141956849-141957619 (+) // 71.53 // qF2 /// chr4:136591776-136592753 (-) // 93.54 // qD3	cell division cycle 42 homolog (S. cerevisiae)	Cdc42	chr4 D3|4 66.75 cM	ENSMUSG00000006699	12540	P60766 /// Q3UL78 /// Q99JI7	NP_033991.1	NM_009861	106211	0007015 // actin filament organization // inferred from reviewed computational analysis /// 0007097 // nuclear migration // inferred from mutant phenotype /// 0007264 // small GTPase mediated signal transduction // inferred from reviewed computational analysis /// 0007264 // small GTPase mediated signal transduction // inferred from electronic annotation /// 0007266 // Rho protein signal transduc…	0005622 // intracellular // inferred from electronic annotation /// 0005737 // cytoplasm // inferred from electronic annotation /// 0005886 // plasma membrane // inferred from electronic annotation /// 0016020 // membrane // inferred from electronic annotation /// 0030175 // filopodium // inferred from reviewed computational analysis /// 0030175 // filopodium // inferred from electronic annotatio…	0000166 // nucleotide binding // inferred from electronic annotation /// 0003924 // GTPase activity // inferred from direct assay /// 0003924 // GTPase activity // inferred from sequence or structural similarity /// 0003924 // GTPase activity // inferred from reviewed computational analysis /// 0003924 // GTPase activity // traceable author statement /// 0005515 // protein binding // inferred fro…	G13_Signaling_Pathway // GenMAPP /// Integrin-mediated_cell_adhesion_KEGG // GenMAPP	---	---	---
1415725_at			No	no	no	no	no	no	no	no	no	no	no	no	no	Mm.29072.1	gb:AA866997 /DB_XREF=gi:2962442 /DB_XREF=vx25f08.r1 /CLONE=IMAGE:1265511 /FEA=EST /CNT=90 /TID=Mm.29072.1 /TIER=Stack /STK=69 /UG=Mm.29072 /LL=98048 /UG_GENE=R75565 /UG_TITLE=expressed sequence R75565	AA866997	Mm.288606	chr16:13727226-13728418 (+) // 86.04 // qA1	RRN3 RNA polymerase I transcription factor homolog (yeast)	Rrn3	chr16 A1	ENSMUSG00000022682	106298	Q3TD74 /// Q7TNE7 /// Q8K052	NP_001034610.1	NM_001039521	1925255	0001701 // in utero embryonic development // inferred from mutant phenotype /// 0006361 // transcription initiation from RNA polymerase I promoter // inferred from mutant phenotype /// 0007000 // nucleolus organization and biogenesis // inferred from mutant phenotype /// 0007028 // cytoplasm organization and biogenesis // inferred from mutant phenotype /// 0008283 // cell proliferation // inferre…	---	---	---	---	---	---
1415726_at			No	no	no	no	no	no	no	no	no	no	no	no	no	Mm.38930.1	gb:AW536361 /DB_XREF=gi:7178778 /DB_XREF=G0103E11-3 /CLONE=G0103E11 /FEA=EST /CNT=151 /TID=Mm.38930.1 /TIER=Stack /STK=52 /UG=Mm.38930 /LL=100492 /UG_GENE=AA407558 /UG_TITLE=expressed sequence AA407558	AW536361	Mm.245522	chr5:91302401-91318434 (-) // 97.78 // qE1	ankyrin repeat domain 17	Ankrd17	---	ENSMUSG00000055204	81702	Q3TV99 /// Q3U5I3 /// Q5F4T7 /// Q6PG69 /// Q6ZQ66 /// Q8CHT4 /// Q99NH0	NP_112148.2 /// NP_932127.2	NM_030886 /// NM_198010	1932101	0006298 // mismatch repair // inferred from electronic annotation /// 0007492 // endoderm development // traceable author statement	---	0003723 // RNA binding // inferred from electronic annotation /// 0005524 // ATP binding // inferred from electronic annotation /// 0030983 // mismatched DNA binding // inferred from electronic annotation	---	IPR000432 // DNA mismatch repair protein MutS, C-terminal // 2.1E-4	---	---
1415727_at			No	no	no	no	no	no	no	no	no	no	no	no	no	Mm.205996.1	gb:AV017766 /DB_XREF=gi:16356334 /DB_XREF=AV017766 /CLONE=1190001P21 /FEA=EST /CNT=61 /TID=Mm.205996.1 /TIER=Stack /STK=45 /UG=Mm.205996 /LL=107638 /UG_GENE=AA087124 /UG_TITLE=EST AA087124	AV017766	Mm.205996	chr3:88142457-88144359 (-) // 87.5 // qF1	apolipoprotein A-I binding protein	Apoa1bp	chr3 F1	ENSMUSG00000028070	246703	Q8K4Z3	NP_659146.1	NM_144897	2180167	---	---	0005515 // protein binding // inferred from sequence or structural similarity	---	---	---	---
1415728_at			No	no	no	no	no	no	no	no	no	no	no	no	no	Mm.7723.2	gb:BG806432 /DB_XREF=gi:17953380 /DB_XREF=2024-83 /FEA=EST /CNT=98 /TID=Mm.7723.2 /TIER=Stack /STK=41 /UG=Mm.7723 /LL=54196 /UG_GENE=Pabpn1 /UG_TITLE=poly(A) binding protein, nuclear 1	BG806432	Mm.7723	chr14:53848806-53853129 (+) // 94.68 // qC2	poly(A) binding protein, nuclear 1	Pabpn1	chr14 C3|14 19.5 cM	---	54196	Q8CCS6	NP_062275.1	NM_019402	1859158	0006378 // mRNA polyadenylation // traceable author statement /// 0006397 // mRNA processing // inferred from electronic annotation	0005737 // cytoplasm // inferred from electronic annotation	0000166 // nucleotide binding // inferred from electronic annotation /// 0003676 // nucleic acid binding // inferred from reviewed computational analysis /// 0003676 // nucleic acid binding // inferred from electronic annotation /// 0003723 // RNA binding // inferred from electronic annotation /// 0005515 // protein binding // inferred from electronic annotation /// 0008143 // poly(A) binding // …	mRNA_processing_binding_Reactome // GenMAPP	---	---	---
1415729_at			No	no	no	no	no	no	no	no	no	no	no	no	no	Mm.10343.1	gb:BQ174223 /DB_XREF=gi:20349714 /DB_XREF=UI-M-DJ2-bvw-m-21-0-UI.s1 /CLONE=UI-M-DJ2-bvw-m-21-0-UI /FEA=EST /CNT=95 /TID=Mm.10343.1 /TIER=Stack /STK=37 /UG=Mm.10343 /UG_TITLE=ESTs	BQ174223	Mm.10504	chr17:23801304-23804350 (-) // 96.14 // qA3.3	3-phosphoinositide dependent protein kinase-1	Pdpk1	chr17 A3.3	---	18607	A2CG37 /// Q3TRL2 /// Q3UEW8 /// Q3UGN6 /// Q3UHZ0 /// Q8K3L3 /// Q9Z2A0	NP_001074242.1 /// NP_035192.2	NM_001080773 /// NM_011062	---	0006468 // protein amino acid phosphorylation // inferred from electronic annotation /// 0006972 // hyperosmotic response // inferred from direct assay /// 0007165 // signal transduction // traceable author statement	0005737 // cytoplasm // inferred from direct assay /// 0005737 // cytoplasm // inferred from electronic annotation /// 0016020 // membrane // inferred from electronic annotation /// 0016023 // cytoplasmic membrane-bound vesicle // inferred from direct assay	0000166 // nucleotide binding // inferred from electronic annotation /// 0004672 // protein kinase activity // inferred from electronic annotation /// 0004674 // protein serine/threonine kinase activity // inferred from electronic annotation /// 0004676 // 3-phosphoinositide-dependent protein kinase activity // inferred from direct assay /// 0005524 // ATP binding // inferred from electronic anno…	Integrin-mediated_cell_adhesion_KEGG // GenMAPP /// Integrin-mediated_cell_adhesion_KEGG // GenMAPP	IPR001245 // Tyrosine protein kinase // 1.3E-15	---	---
1415730_at			No	no	no	no	no	no	no	no	no	no	no	no	no	Mm.205538.1	gb:BG972112 /DB_XREF=gi:14359749 /DB_XREF=602838642F1 /CLONE=IMAGE:4972762 /FEA=EST /CNT=90 /TID=Mm.205538.1 /TIER=Stack /STK=32 /UG=Mm.205538 /LL=107269 /UG_GENE=AL022757 /UG_TITLE=expressed sequence AL022757	BG972112	Mm.293980	chr19:10592995-10614780 (+) // 97.91 // qA	RIKEN cDNA 5730453I16 gene	5730453I16Rik	chr19 A	ENSMUSG00000034820	269061	Q8BTV2	NP_758506.2	NM_172302	1917826	0006397 // mRNA processing // inferred from electronic annotation	---	0000166 // nucleotide binding // inferred from electronic annotation /// 0003676 // nucleic acid binding // inferred from reviewed computational analysis /// 0003676 // nucleic acid binding // inferred from electronic annotation /// 0003723 // RNA binding // inferred from electronic annotation /// 0005515 // protein binding // inferred from electronic annotation	mRNA_processing_binding_Reactome // GenMAPP	---	---	---
1415731_at			No	no	no	no	no	no	no	no	no	no	no	no	no	Mm.24786.1	gb:W08638 /DB_XREF=gi:1282661 /DB_XREF=mb42c12.r1 /CLONE=IMAGE:332086 /FEA=EST /CNT=66 /TID=Mm.24786.1 /TIER=Stack /STK=29 /UG=Mm.24786 /LL=52479 /UG_GENE=D1Ertd654e /UG_TITLE=DNA segment, Chr 1, ERATO Doi 654, expressed	W08638	Mm.289914	chr1:192646405-192647239 (+) // 90.15 // qH6	angel homolog 2 (Drosophila)	Angel2	chr1 H6|1 103.4 cM	ENSMUSG00000026634	52477	Q3TEH1 /// Q3TL94 /// Q8BTT0 /// Q8K1C0 /// Q9JJB0	NP_067396.3	NM_021421	1196310	---	---	0004519 // endonuclease activity // inferred from electronic annotation /// 0004527 // exonuclease activity // inferred from electronic annotation	---	---	---	---
1415732_at			No	no	no	no	no	no	no	no	no	no	no	no	no	Mm.43745.1	gb:BG071718 /DB_XREF=gi:12554287 /DB_XREF=H3102D06-3 /CLONE=H3102D06 /FEA=EST /CNT=112 /TID=Mm.43745.1 /TIER=Stack /STK=28 /UG=Mm.43745 /LL=106556 /UG_GENE=AI326074 /UG_TITLE=expressed sequence AI326074	BG071718	Mm.43745	chr17:34697311-34711042 (+) // 98.11 // qB1	HLA-B associated transcript 5	Bat5	chr17 B1	ENSMUSG00000007036	193742	Q9Z1Q2	NP_848707.1	NM_178592	---	---	0016020 // membrane // inferred from electronic annotation /// 0016021 // integral to membrane // inferred from electronic annotation	0005515 // protein binding // inferred from electronic annotation	---	IPR000073 // Alpha/beta hydrolase fold-1 // 5.5E-9	NP_848707.1 // span:60-82,95-117 // numtm:2	---
1415733_a_at			No	no	no	no	no	no	no	no	no	no	no	no	no	Mm.24228.2	gb:BI080296 /DB_XREF=gi:14498626 /DB_XREF=602876729F1 /CLONE=IMAGE:5008590 /FEA=EST /CNT=44 /TID=Mm.24228.2 /TIER=Stack /STK=11 /UG=Mm.24228 /UG_TITLE=ESTs	BI080296	Mm.282081	chr4:45126308-45129204 (-) // 87.89 // qB1 /// chr5:54939794-54940429 (-) // 87.75 // qC1	RIKEN cDNA 1110019J04 gene	1110019J04Rik	chr4 B1	---	68512	---	NP_001093145.1 /// XP_001474170.1 /// XP_903998.1 /// XP_911831.1 /// XP_925134.1	NM_001099675 /// XM_001474120 /// XM_898905 /// XM_906738 /// XM_920041	---	---	---	---	---	---	---	---
1415734_at			No	no	no	no	no	no	no	no	no	no	no	no	no	Mm.4268.1	gb:NM_009005.1 /DB_XREF=gi:6679598 /GEN=Rab7 /FEA=FLmRNA /CNT=511 /TID=Mm.4268.1 /TIER=FL+Stack /STK=154 /UG=Mm.4268 /LL=19349 /DEF=Mus musculus RAB7, member RAS oncogene family (Rab7), mRNA. /PROD=RAB7, member RAS oncogene family /FL=gb:NM_009005.1 gb:BC004597.1	NM_009005	Mm.333233	chr6:87964748-88010896 (-) // 97.63 // qD1 /// chr9:54621457-54623492 (-) // 90.43 // qA5.3	RAB7, member RAS oncogene family	Rab7	chr6 D1|6 38.5 cM	---	19349	P51150 /// Q4FJQ0	NP_033031.2	NM_009005	105068	0006355 // regulation of transcription, DNA-dependent // inferred from electronic annotation /// 0006810 // transport // inferred from electronic annotation /// 0006886 // intracellular protein transport // traceable author statement /// 0007264 // small GTPase mediated signal transduction // inferred from electronic annotation /// 0015031 // protein transport // inferred from electronic annotati…	0005622 // intracellular // inferred from electronic annotation /// 0005764 // lysosome // inferred from sequence or structural similarity /// 0005764 // lysosome // inferred from electronic annotation /// 0005768 // endosome // inferred from electronic annotation /// 0005770 // late endosome // inferred from direct assay /// 0005770 // late endosome // inferred from sequence or structural simila…	0000166 // nucleotide binding // inferred from electronic annotation /// 0005524 // ATP binding // inferred from electronic annotation /// 0005525 // GTP binding // inferred from electronic annotation /// 0008134 // transcription factor binding // inferred from electronic annotation	---	---	---	---
1415735_at			No	no	no	no	no	no	no	no	no	no	no	no	no	Mm.29623.1	gb:NM_015735.1 /DB_XREF=gi:7657010 /GEN=Ddb1 /FEA=FLmRNA /CNT=351 /TID=Mm.29623.1 /TIER=FL+Stack /STK=128 /UG=Mm.29623 /LL=13194 /DEF=Mus musculus damage specific DNA binding protein 1 (127 kDa) (Ddb1), mRNA. /PROD=damage specific DNA binding protein 1 (127 kDa) /FL=gb:BC009661.1 gb:AB026432.1 gb:NM_015735.1 gb:AF159853.1	NM_015735	Mm.289915	chr19:10672596-10696867 (+) // 99.25 // qA	damage specific DNA binding protein 1	Ddb1	chr19 centromere|19 5.0 cM	ENSMUSG00000024740	13194	Q3U1J4 /// Q3ULS8 /// Q91YC8	NP_056550.1	NM_015735	1202384	0006512 // ubiquitin cycle // inferred from electronic annotation	0005634 // nucleus // inferred from reviewed computational analysis /// 0005634 // nucleus // inferred from electronic annotation /// 0005737 // cytoplasm // inferred from electronic annotation	0003676 // nucleic acid binding // inferred from reviewed computational analysis /// 0003676 // nucleic acid binding // inferred from electronic annotation	---	---	---	---
1415736_at			No	no	no	no	no	no	no	no	no	no	no	no	no	Mm.181847.1	gb:NM_020031.1 /DB_XREF=gi:9910215 /GEN=Pfdn5 /FEA=FLmRNA /CNT=254 /TID=Mm.181847.1 /TIER=FL+Stack /STK=127 /UG=Mm.181847 /LL=56612 /DEF=Mus musculus prefoldin 5 (Pfdn5), mRNA. /PROD=prefoldin 5 /FL=gb:BC026920.1 gb:AB011473.1 gb:NM_020031.1 gb:AF108357.1	NM_020031	Mm.158264	chr15:102154207-102159524 (+) // 71.63 // qF3	prefoldin 5	Pfdn5	chr15 F3|15 61.7 cM	ENSMUSG00000001289	56612	Q6ZWY7 /// Q9WU28	NP_081320.2	NM_027044	1928753	0006457 // protein folding // inferred from electronic annotation	0016272 // prefoldin complex // inferred from electronic annotation	0051082 // unfolded protein binding // inferred from electronic annotation	---	---	---	---
1415737_at			No	no	no	no	no	no	no	no	no	no	no	no	no	Mm.7013.1	gb:NM_019437.1 /DB_XREF=gi:14149725 /GEN=0610038L10Rik /FEA=FLmRNA /CNT=253 /TID=Mm.7013.1 /TIER=FL+Stack /STK=110 /UG=Mm.7013 /LL=54391 /DEF=Mus musculus RIKEN cDNA 0610038L10 gene (0610038L10Rik), mRNA. /PROD=hypothetical protein 0610038L10Rik /FL=gb:NM_019437.1	NM_019437	Mm.7013	chr19:17460799-17468932 (+) // 95.08 // qB	riboflavin kinase	Rfk	chr19 B	ENSMUSG00000024712	54391	Q8CFV9	NP_062310.1	NM_019437	1914688	0009231 // riboflavin biosynthetic process // inferred from electronic annotation	0005737 // cytoplasm // inferred from electronic annotation	0000166 // nucleotide binding // inferred from electronic annotation /// 0000287 // magnesium ion binding // inferred from electronic annotation /// 0003919 // FMN adenylyltransferase activity // inferred from electronic annotation /// 0005524 // ATP binding // inferred from electronic annotation /// 0008270 // zinc ion binding // inferred from electronic annotation /// 0008531 // riboflavin kina…	---	---	---	---
1415738_at			No	no	no	no	no	no	no	no	no	no	no	no	no	Mm.31076.1	gb:NM_025334.1 /DB_XREF=gi:13384699 /GEN=0610040B21Rik /FEA=FLmRNA /CNT=186 /TID=Mm.31076.1 /TIER=FL+Stack /STK=106 /UG=Mm.31076 /LL=66073 /DEF=Mus musculus RIKEN cDNA 0610040B21 gene (0610040B21Rik), mRNA. /PROD=RIKEN cDNA 0610040B21 /FL=gb:BC006857.1 gb:NM_025334.1	NM_025334	Mm.159965	chr4:108332532-108360054 (+) // 97.06 // qC7	thioredoxin domain containing 12 (endoplasmic reticulum)	Txndc12	chr4 C7	ENSMUSG00000028567	66073	Q9CQU0	NP_079610.1	NM_025334	---	0006118 // electron transport // inferred from reviewed computational analysis /// 0045454 // cell redox homeostasis // inferred from electronic annotation	0005615 // extracellular space // inferred from reviewed computational analysis /// 0005783 // endoplasmic reticulum // inferred from electronic annotation	0009055 // electron carrier activity // inferred from reviewed computational analysis /// 0016491 // oxidoreductase activity // inferred from electronic annotation /// 0019153 // protein-disulfide reductase (glutathione) activity // inferred from electronic annotation	---	---	---	---
1415739_at			No	no	no	no	no	no	no	no	no	no	no	no	no	Mm.21819.1	gb:NM_133693.1 /DB_XREF=gi:19526863 /GEN=3100004P22Rik /FEA=FLmRNA /CNT=207 /TID=Mm.21819.1 /TIER=FL+Stack /STK=92 /UG=Mm.21819 /LL=68035 /DEF=Mus musculus RIKEN cDNA 3100004P22 gene (3100004P22Rik), mRNA. /PROD=RIKEN cDNA 3100004P22 /FL=gb:BC011286.1 gb:BC027372.1 gb:BC009148.1 gb:NM_133693.1	NM_133693	Mm.401747	chr7:30349658-30358988 (-) // 99.17 // qB1	RIKEN cDNA 3100004P22 gene	3100004P22Rik	chr7 B1	ENSMUSG00000036733	68035	Q08EB3 /// Q0VF86 /// Q3UBE0 /// Q91V81 /// Q9D786	NP_598454.1	NM_133693	1919159	---	---	0000166 // nucleotide binding // inferred from electronic annotation /// 0003676 // nucleic acid binding // inferred from electronic annotation	---	---	---	---
1415740_at			No	no	no	no	no	no	no	no	no	no	no	no	no	Mm.665.1	gb:NM_008950.1 /DB_XREF=gi:7110702 /GEN=Psmc5 /FEA=FLmRNA /CNT=174 /TID=Mm.665.1 /TIER=FL+Stack /STK=75 /UG=Mm.665 /LL=19184 /DEF=Mus musculus protease (prosome, macropain) 26S subunit, ATPase 5 (Psmc5), mRNA. /PROD=protease (prosome, macropain) 26S subunit,ATPase 5 /FL=gb:NM_008950.1	NM_008950	Mm.272361	chr11:106072213-106079296 (+) // 98.12 // qE1	protease (prosome, macropain) 26S subunit, ATPase 5	Psmc5	chr11 E1	ENSMUSG00000020708	19184	P62196 /// Q8K1K2 /// Q99KR1	NP_032976.1	NM_008950	---	0006366 // transcription from RNA polymerase II promoter // inferred from reviewed computational analysis /// 0016481 // negative regulation of transcription // inferred from direct assay /// 0030163 // protein catabolic process // inferred from electronic annotation /// 0043161 // proteasomal ubiquitin-dependent protein catabolic process // inferred from sequence or structural similarity	0000502 // proteasome complex (sensu Eukaryota) // inferred from reviewed computational analysis /// 0000502 // proteasome complex (sensu Eukaryota) // inferred from sequence or structural similarity /// 0005634 // nucleus // inferred from electronic annotation /// 0005634 // nucleus // inferred from sequence or structural similarity /// 0005675 // holo TFIIH complex // inferred from sequence or …	0000166 // nucleotide binding // inferred from reviewed computational analysis /// 0000166 // nucleotide binding // inferred from electronic annotation /// 0003712 // transcription cofactor activity // inferred from reviewed computational analysis /// 0005102 // receptor binding // inferred from physical interaction /// 0005515 // protein binding // inferred from physical interaction /// 0005515 …	Proteasome_Degradation // GenMAPP /// Proteasome_Degradation // GenMAPP	IPR011703 // ATPase associated with various cellular activities, AAA-3 // 6.7E-7 /// IPR011703 // ATPase associated with various cellular activities, AAA-3 // 6.7E-7	---	---
1415741_at			No	no	no	no	no	no	no	no	no	no	no	no	no	Mm.790.1	gb:NM_011626.1 /DB_XREF=gi:6755852 /GEN=Tparl /FEA=FLmRNA /CNT=146 /TID=Mm.790.1 /TIER=FL+Stack /STK=74 /UG=Mm.790 /LL=21982 /DEF=Mus musculus TPA regulated locus (Tparl), mRNA. /PROD=TPA regulated locus /FL=gb:M23568.1 gb:NM_011626.1	NM_011626	Mm.790	chr5:77258222-77284212 (+) // 98.82 // qC3.3	transmembrane protein 165	Tmem165	chr5 C3.3|5 42.0 cM	ENSMUSG00000029234	21982	P52875	NP_035756.2	NM_011626	---	---	0005615 // extracellular space // inferred from reviewed computational analysis /// 0016020 // membrane // inferred from electronic annotation /// 0016021 // integral to membrane // inferred from reviewed computational analysis /// 0016021 // integral to membrane // inferred from electronic annotation	---	---	---	NP_035756.2 // span:16-33,85-107,127-149,153-172,228-250,265-287,294-316 // numtm:7	---
1415742_at			No	no	no	no	no	no	no	no	no	no	no	no	no	Mm.2146.1	gb:BC016485.1 /DB_XREF=gi:16741300 /FEA=FLmRNA /CNT=154 /TID=Mm.2146.1 /TIER=FL+Stack /STK=69 /UG=Mm.2146 /LL=11993 /UG_GENE=Aup1 /DEF=Mus musculus, ancient ubiquitous protein, clone MGC:11483 IMAGE:3962982, mRNA, complete cds. /PROD=ancient ubiquitous protein /FL=gb:NM_007517.1 gb:U41736.1 gb:BC016485.1	BC016485	Mm.386752	chr6:83020125-83023340 (+) // 96.09 // qC3	ancient ubiquitous protein	Aup1	chr6 C3|6 34.77 cM	ENSMUSG00000068328	11993	P70295 /// Q0P6G8 /// Q3TAZ9 /// Q3TBX5 /// Q3U0H4 /// Q3U3K9	NP_031543.2	NM_007517	107789	0008152 // metabolic process // inferred from electronic annotation	0016021 // integral to membrane // inferred from reviewed computational analysis	0008415 // acyltransferase activity // inferred from electronic annotation	---	---	ENSMUSP00000093457 // span:23-45 // numtm:1 /// ENSMUSP00000090281 // span:52-74 // numtm:1 /// NP_031543.2 // span:52-74 // numtm:1 /// AAC52839.1 // span:23-45 // numtm:1	---
1415743_at			No	no	no	no	no	no	no	no	no	no	no	no	no	Mm.22665.1	gb:NM_010412.2 /DB_XREF=gi:6996923 /GEN=Hdac5 /FEA=FLmRNA /CNT=125 /TID=Mm.22665.1 /TIER=FL+Stack /STK=63 /UG=Mm.22665 /LL=15184 /DEF=Mus musculus histone deacetylase 5 (Hdac5), mRNA. /PROD=histone deacetylase 5 /FL=gb:AF207748.1 gb:AF006602.2 gb:NM_010412.2	NM_010412	Mm.22665	chr11:102011836-102046195 (-) // 95.54 // qD	histone deacetylase 5	Hdac5	chr11 D	ENSMUSG00000008855	15184	Q3TSM2 /// Q3U2E0 /// Q3UJF1 /// Q6P9T4 /// Q80TW3 /// Q9Z2V6	NP_001071164.1 /// NP_034542.3	NM_001077696 /// NM_010412	1333784	0000074 // regulation of progression through cell cycle // traceable author statement /// 0000122 // negative regulation of transcription from RNA polymerase II promoter // inferred from direct assay /// 0006350 // transcription // inferred from electronic annotation /// 0006355 // regulation of transcription, DNA-dependent // inferred from electronic annotation /// 0006954 // inflammatory respon…	0000118 // histone deacetylase complex // traceable author statement /// 0005634 // nucleus // traceable author statement /// 0005737 // cytoplasm // inferred from electronic annotation /// 0005737 // cytoplasm // traceable author statement /// 0016604 // nuclear body // inferred from direct assay	0003714 // transcription corepressor activity // inferred from direct assay /// 0004407 // histone deacetylase activity // traceable author statement /// 0005515 // protein binding // inferred from physical interaction /// 0005515 // protein binding // inferred from sequence or structural similarity /// 0005515 // protein binding // traceable author statement /// 0008134 // transcription factor b…	Cell_Cycle_KEGG // GenMAPP /// Cell_Cycle_KEGG // GenMAPP	---	---	---
1415744_at			No	no	no	no	no	no	no	no	no	no	no	no	no	Mm.2948.1	gb:BC022974.1 /DB_XREF=gi:18606454 /FEA=FLmRNA /CNT=104 /TID=Mm.2948.1 /TIER=FL+Stack /STK=53 /UG=Mm.2948 /LL=14976 /UG_GENE=H2-Ke2 /DEF=Mus musculus, H2-K region expressed gene 2, clone MGC:36066 IMAGE:5373335, mRNA, complete cds. /PROD=H2-K region expressed gene 2 /FL=gb:BC022974.1 gb:M65255.1 gb:NM_010385.1	BC022974	Mm.2948	chr17:33549372-33550785 (-) // 91.47 // qB1	H2-K region expressed gene 2	H2-Ke2	chr17 B1|17 18.41 cM	ENSMUSG00000024309	14976	Q03958 /// Q792E4	NP_034515.1	NM_010385	---	0006457 // protein folding // inferred from electronic annotation	0005634 // nucleus // inferred from reviewed computational analysis /// 0016272 // prefoldin complex // inferred from electronic annotation	0005515 // protein binding // inferred from physical interaction /// 0051082 // unfolded protein binding // inferred from electronic annotation	---	---	---	---
1415745_a_at			No	no	no	no	no	no	no	no	no	no	no	no	no	Mm.7472.1	gb:NM_007834.1 /DB_XREF=gi:6681144 /GEN=Dcra /FEA=FLmRNA /CNT=120 /TID=Mm.7472.1 /TIER=FL+Stack /STK=50 /UG=Mm.7472 /LL=13185 /DEF=Mus musculus Down syndrome critical region gene a (Dcra), mRNA. /PROD=Down syndrome critical region protein A /FL=gb:AB001990.1 gb:NM_007834.1 gb:BC003740.1	NM_007834	Mm.7472	chr16:94606523-94635241 (-) // 99.37 // qC4	Down syndrome critical region gene 3	Dscr3	chr16 C4	ENSMUSG00000022898	13185	O35075	NP_031860.1	NM_007834	---	0007034 // vacuolar transport // inferred from electronic annotation	0030904 // retromer complex // inferred from electronic annotation	---	---	IPR011021 // Arrestin, N-terminal // 0.0017	---	---
1415746_at			No	no	no	no	no	no	no	no	no	no	no	no	no	Mm.28833.1	gb:AF363690.1 /DB_XREF=gi:14794913 /GEN=Cic /FEA=FLmRNA /CNT=93 /TID=Mm.28833.1 /TIER=FL+Stack /STK=40 /UG=Mm.28833 /LL=71722 /DEF=Mus musculus capicua protein (Cic) mRNA, complete cds. /PROD=capicua protein /FL=gb:NM_027882.1 gb:AF363690.1	AF363690	Mm.28833	chr7:24991013-25002901 (+) // 98.9 // qA3	capicua homolog (Drosophila)	Cic	chr7 A3	ENSMUSG00000005442	71722	Q924A2	NP_082158.1	NM_027882	1918972	0006350 // transcription // inferred from electronic annotation /// 0006355 // regulation of transcription, DNA-dependent // inferred from reviewed computational analysis /// 0006355 // regulation of transcription, DNA-dependent // inferred from electronic annotation	---	0003677 // DNA binding // inferred from reviewed computational analysis /// 0003677 // DNA binding // inferred from electronic annotation /// 0005524 // ATP binding // inferred from reviewed computational analysis	---	---	---	---
1415747_s_at			No	no	no	no	no	no	no	no	no	no	no	no	no	Mm.195338.1	gb:C80812 /DB_XREF=gi:2521142 /DB_XREF=C80812 /CLONE=J0088G02 /FEA=EST /CNT=1 /TID=Mm.195338.1 /TIER=ConsEnd /STK=1 /UG=Mm.195338 /LL=52501 /UG_GENE=D18Ertd331e /UG_TITLE=DNA segment, Chr 18, ERATO Doi 331, expressed	C80812	Mm.28551	chr18:12299674-12300231 (+) // 94.43 // qA1	RIO kinase 3 (yeast)	Riok3	chr18 A2|18 3.0 cM	ENSMUSG00000024404	66878	Q3TC66 /// Q3TJT2 /// Q3UI51 /// Q3UYW1 /// Q3V2R6 /// Q99LR9 /// Q9CXZ8 /// Q9DBU3	NP_077144.2	NM_024182	1914128	0006468 // protein amino acid phosphorylation // inferred from electronic annotation	---	0000166 // nucleotide binding // inferred from electronic annotation /// 0004672 // protein kinase activity // inferred from electronic annotation /// 0004674 // protein serine/threonine kinase activity // inferred from electronic annotation /// 0005515 // protein binding // inferred from electronic annotation /// 0005524 // ATP binding // inferred from electronic annotation /// 0016301 // kinase…	---	---	---	---
1415748_a_at			No	no	no	no	no	no	no	no	no	no	no	no	no	Mm.27270.1	gb:NM_021608.1 /DB_XREF=gi:11037797 /GEN=Dctn5 /FEA=FLmRNA /CNT=50 /TID=Mm.27270.1 /TIER=FL /STK=2 /UG=Mm.27270 /LL=59288 /DEF=Mus musculus dynactin 5 (Dctn5), mRNA. /PROD=dynactin 5 /FL=gb:NM_021608.1 gb:BC010834.1 gb:AF190795.1	NM_021608	Mm.458158	chr7:121924211-121940192 (+) // 84.39 // qF1	dynactin 5	Dctn5	chr7 F3	ENSMUSG00000030868	59288	Q3UK85 /// Q9QZB9	NP_067621.2	NM_021608	1891689	---	0005737 // cytoplasm // inferred from electronic annotation /// 0005856 // cytoskeleton // inferred from electronic annotation /// 0005869 // dynactin complex // inferred from sequence or structural similarity	0008415 // acyltransferase activity // inferred from electronic annotation	---	---	---	---
1415749_a_at			No	no	no	no	no	no	no	no	no	no	no	no	no	Mm.28746.1	gb:NM_017475.1 /DB_XREF=gi:8567355 /GEN=Gtr2 /FEA=FLmRNA /CNT=2 /TID=Mm.28746.1 /TIER=FL /STK=2 /UG=Mm.28746 /LL=54170 /DEF=Mus musculus small GTPase, homolog (S. cerevisiae) (Gtr2), mRNA. /PROD=small GTPase, homolog (S. cerevisiae) /FL=gb:NM_017475.1 gb:AB017616.1	NM_017475	Mm.220922	chr4:123419815-123439293 (+) // 94.81 // qD2.2	Ras-related GTP binding C	Rragc	chr4 D	ENSMUSG00000028646	54170	Q99K70 /// Q9CUI2	NP_059503.2	NM_017475	1858751	0006810 // transport // inferred from reviewed computational analysis	0005634 // nucleus // inferred from electronic annotation /// 0005634 // nucleus // inferred from sequence or structural similarity /// 0005737 // cytoplasm // inferred from electronic annotation /// 0005737 // cytoplasm // inferred from sequence or structural similarity	0000166 // nucleotide binding // inferred from electronic annotation /// 0003924 // GTPase activity // inferred from sequence or structural similarity /// 0005488 // binding // inferred from reviewed computational analysis /// 0005515 // protein binding // inferred from sequence or structural similarity /// 0005525 // GTP binding // inferred from electronic annotation /// 0005525 // GTP binding /…	---	---	---	---
1415750_at			No	no	no	no	no	no	no	no	no	no	no	no	no	Mm.41552.1	gb:BC019504.1 /DB_XREF=gi:18043535 /FEA=FLmRNA /CNT=240 /TID=Mm.41552.1 /TIER=FL+Stack /STK=159 /UG=Mm.41552 /DEF=Mus musculus, clone MGC:28734 IMAGE:4460615, mRNA, complete cds. /PROD=Unknown (protein for MGC:28734) /FL=gb:BC019504.1	BC019504	Mm.100353	chr17:24428050-24435312 (-) // 99.16 // qA3.3	transducin (beta)-like 3	Tbl3	chr17 A3.3	ENSMUSG00000040688	213773	A0JLN6 /// Q3TNP3 /// Q3UDS9 /// Q8C4J7 /// Q8CE86 /// Q8VE90	NP_663371.2	NM_145396	2384863	0006364 // rRNA processing // inferred from electronic annotation /// 0006508 // proteolysis // inferred from reviewed computational analysis	0032040 // small subunit processome // inferred from electronic annotation	0004252 // serine-type endopeptidase activity // inferred from reviewed computational analysis	---	---	---	---
1415751_at			Yes	no	no	no	no	no	no	no	no	no	no	no	no	Mm.29822.1	gb:BC020024.1 /DB_XREF=gi:18043548 /FEA=FLmRNA /CNT=249 /TID=Mm.29822.1 /TIER=FL+Stack /STK=123 /UG=Mm.29822 /LL=15441 /UG_GENE=Hp1bp3 /DEF=Mus musculus, heterochromatin protein 2, binding protein 3, clone MGC:28927 IMAGE:3597151, mRNA, complete cds. /PROD=heterochromatin protein 2, binding protein 3 /FL=gb:BC020024.1	BC020024	Mm.399941	chr4:137488709-137515236 (+) // 95.29 // qD3	heterochromatin protein 1, binding protein 3	Hp1bp3	chr4 D3	ENSMUSG00000028759	15441	Q3B7C1 /// Q3TEA8 /// Q3TM38 /// Q3TU07 /// Q61688 /// Q8BT17 /// Q8C6H2 /// Q8C911 /// Q8VE06 /// Q99KR0 /// Q9DBI1	NP_034600.1	NM_010470	---	0006334 // nucleosome assembly // inferred from reviewed computational analysis /// 0006334 // nucleosome assembly // inferred from electronic annotation	0000786 // nucleosome // inferred from reviewed computational analysis /// 0000786 // nucleosome // inferred from electronic annotation /// 0005634 // nucleus // inferred from reviewed computational analysis /// 0005634 // nucleus // inferred from electronic annotation /// 0005694 // chromosome // inferred from electronic annotation	0003677 // DNA binding // inferred from reviewed computational analysis /// 0003677 // DNA binding // inferred from electronic annotation	---	---	---	---
1415752_at			No	no	no	no	no	no	no	no	no	no	no	no	no	Mm.29866.1	gb:BC016084.1 /DB_XREF=gi:16359235 /FEA=FLmRNA /CNT=165 /TID=Mm.29866.1 /TIER=FL+Stack /STK=90 /UG=Mm.29866 /DEF=Mus musculus, clone MGC:27590 IMAGE:4501468, mRNA, complete cds. /PROD=Unknown (protein for MGC:27590) /FL=gb:BC016084.1	BC016084	Mm.29866	chr18:75131232-75135517 (+) // 97.23 // qE2	cDNA sequence BC031181	BC031181	chr18 E3	ENSMUSG00000036299	407819	Q3V3U8 /// Q91WE4	NP_001001181.1	NM_001001181	3039614	---	---	---	---	---	---	---
1415753_at			No	no	no	no	no	no	no	no	no	no	no	no	no	Mm.29802.1	gb:BC005632.1 /DB_XREF=gi:13542873 /FEA=FLmRNA /CNT=155 /TID=Mm.29802.1 /TIER=FL+Stack /STK=69 /UG=Mm.29802 /DEF=Mus musculus, Similar to CGI-67 protein, clone MGC:11699 IMAGE:3964094, mRNA, complete cds. /PROD=Similar to CGI-67 protein /FL=gb:BC005632.1	BC005632	Mm.29802	chr10:79986782-79990160 (-) // 85.77 // qC1	DNA segment, Chr 10, Brigham & Women's Genetics 1364 expressed	D10Bwg1364e	chr10 C1|10 43.0 cM	ENSMUSG00000003346	216169	Q99JW1	NP_663396.1	NM_145421	106388	---	---	0003824 // catalytic activity // inferred from reviewed computational analysis /// 0016787 // hydrolase activity // inferred from electronic annotation	---	IPR003140 // Phospholipase/Carboxylesterase // 0.0042	---	---
1415754_at			No	no	no	no	no	no	no	no	no	no	no	no	no	Mm.22230.1	gb:BC024419.1 /DB_XREF=gi:19353492 /FEA=FLmRNA /CNT=60 /TID=Mm.22230.1 /TIER=FL+Stack /STK=35 /UG=Mm.22230 /LL=69833 /UG_GENE=1810060D16Rik /DEF=Mus musculus, polymerase II, clone MGC:36565 IMAGE:4983359, mRNA, complete cds. /PROD=polymerase II /FL=gb:BC024419.1	BC024419	Mm.279861	chr15:78968616-78979026 (+) // 78.49 // qE1	polymerase (RNA) II (DNA directed) polypeptide F	Polr2f	chr15 E1|15 46.6 cM	ENSMUSG00000033020	69833	P61219 /// Q3TES3 /// Q3TN04	NP_081507.1	NM_027231	1349393	0006350 // transcription // inferred from reviewed computational analysis /// 0006350 // transcription // inferred from electronic annotation /// 0006351 // transcription, DNA-dependent // inferred from electronic annotation /// 0045449 // regulation of transcription // inferred from electronic annotation	0005634 // nucleus // inferred from reviewed computational analysis /// 0030880 // RNA polymerase complex // inferred from electronic annotation	0003677 // DNA binding // inferred from reviewed computational analysis /// 0003677 // DNA binding // inferred from electronic annotation /// 0003899 // DNA-directed RNA polymerase activity // inferred from direct assay /// 0003899 // DNA-directed RNA polymerase activity // inferred from reviewed computational analysis /// 0003899 // DNA-directed RNA polymerase activity // inferred from electroni…	---	---	---	---
1415755_a_at			No	no	no	no	no	no	no	no	no	no	no	no	no	Mm.22651.2	gb:BC019372.1 /DB_XREF=gi:18043158 /FEA=FLmRNA /CNT=2 /TID=Mm.22651.2 /TIER=FL /STK=1 /UG=Mm.22651 /LL=66589 /UG_GENE=Ube2v1 /DEF=Mus musculus, Similar to ubiquitin-conjugating enzyme E2 variant 1, clone MGC:25512 IMAGE:2646198, mRNA, complete cds. /PROD=Similar to ubiquitin-conjugating enzyme E2variant 1 /FL=gb:BC019372.1	BC019372	Mm.360108	chr3:60964942-60966772 (+) // 94.37 // qE1 /// chr1:78845322-78847120 (-) // 98.2 // qC4 /// chr2:167298966-167309183 (-) // 97.48 // qH3	ubiquitin-conjugating enzyme E2 variant 1	Ube2v1	chr2 49.6 cM	ENSMUSG00000027694	66589	Q569Y6 /// Q9CZY3	NP_075719.1	NM_023230	1913839	0006464 // protein modification process // inferred from electronic annotation /// 0006512 // ubiquitin cycle // inferred from electronic annotation	---	0005515 // protein binding // inferred from physical interaction /// 0019787 // small conjugating protein ligase activity // inferred from electronic annotation	---	---	---	---
1415756_a_at			No	no	no	no	no	no	no	no	no	no	no	no	no	Mm.28793.2	gb:BB667523 /DB_XREF=gi:16398972 /DB_XREF=BB667523 /CLONE=C730023C22 /FEA=FLmRNA /CNT=157 /TID=Mm.28793.2 /TIER=Stack /STK=13 /UG=Mm.28793 /LL=20615 /UG_GENE=Snap25bp /UG_TITLE=synaptosomal-associated protein, 25 kDa, binding protein /FL=gb:BC006744.1	BB667523	Mm.331182	chr3:90573890-90576901 (-) // 85.51 // qF1	SNAP-associated protein	Snapap	chr3 F1	ENSMUSG00000001018	20615	Q3UY32 /// Q9Z266	NP_598615.1	NM_133854	1333745	0006887 // exocytosis // inferred from electronic annotation /// 0016079 // synaptic vesicle exocytosis // inferred from sequence or structural similarity	0005737 // cytoplasm // inferred from electronic annotation /// 0005829 // cytosol // inferred from direct assay /// 0016020 // membrane // inferred from electronic annotation /// 0019717 // synaptosome // inferred from sequence or structural similarity /// 0019717 // synaptosome // inferred from electronic annotation /// 0030054 // cell junction // inferred from electronic annotation /// 0031410…	0000149 // SNARE binding // inferred from sequence or structural similarity /// 0005515 // protein binding // inferred from physical interaction	---	---	---	---
1415757_at			No	no	no	no	no	no	no	no	no	no	no	no	no	Mm.203930.1	gb:BM948896 /DB_XREF=gi:19432486 /DB_XREF=UI-M-EM0-buz-m-18-0-UI.r1 /CLONE=IMAGE:5689145 /FEA=mRNA /CNT=144 /TID=Mm.203930.1 /TIER=Stack /STK=63 /UG=Mm.203930 /UG_TITLE=Mus musculus, clone IMAGE:4981388, mRNA, partial cds	BM948896	Mm.271620	chr19:46319340-46339821 (+) // 97.27 // qC3	golgi-specific brefeldin A-resistance factor 1	Gbf1	chr19 C3	ENSMUSG00000025224	107338	A0JLN9 /// Q3UPP2 /// Q6A099 /// Q6DFZ1 /// Q6PB54 /// Q8BY52 /// Q8BYH5 /// Q8R0M4	NP_849261.2	NM_178930	1861607	0032012 // regulation of ARF protein signal transduction // inferred from electronic annotation	0005622 // intracellular // inferred from electronic annotation	0005086 // ARF guanyl-nucleotide exchange factor activity // inferred from electronic annotation /// 0005515 // protein binding // inferred from physical interaction	---	---	---	---
1415758_at			No	no	no	no	no	no	no	no	no	no	no	no	no	Mm.1921.1	gb:BM118442 /DB_XREF=gi:17086468 /DB_XREF=L0911A11-3 /CLONE=L0911A11 /FEA=mRNA /CNT=116 /TID=Mm.1921.1 /TIER=Stack /STK=9 /UG=Mm.1921 /LL=72313 /UG_GENE=2510002A14Rik /UG_TITLE=RIKEN cDNA 2510002A14 gene	BM118442	Mm.260594	chr5:73299325-73338673 (-) // 98.27 // qC3.2	furry homolog-like (Drosophila)	Fryl	chr5 C3.2	---	72313	Q3TAA5 /// Q80UX7 /// Q80XD5 /// Q8BIA1 /// Q8CHD0 /// Q99KZ2 /// Q9CS05	NP_082470.2 /// NP_796110.2	NM_028194 /// NM_177136	---	---	---	0004872 // receptor activity // inferred from electronic annotation /// 0005515 // protein binding // inferred from physical interaction	---	---	---	---
1415759_a_at			No	no	no	no	no	no	no	no	no	no	no	no	no	Mm.33907.1	gb:BC028547.1 /DB_XREF=gi:20306636 /FEA=mRNA /CNT=64 /TID=Mm.33907.1 /TIER=Stack /STK=25 /UG=Mm.33907 /LL=68576 /UG_GENE=1110003H18Rik /DEF=Mus musculus, RIKEN cDNA 1110003H18 gene, clone MGC:41446 IMAGE:1513442, mRNA, complete cds. /PROD=RIKEN cDNA 1110003H18 gene	BC028547	Mm.290035	chr2:33145218-33145837 (+) // 65.37 // qB /// chr3:107406919-107412138 (+) // 91.15 // qF2.3	hepatitis B virus x interacting protein	Hbxip	chr3 F3	---	68576	Q9D1L9	XP_001478201.1 /// XP_001478211.1 /// XP_001480894.1 /// XP_001480896.1	XM_001478151 /// XM_001478161 /// XM_001480844 /// XM_001480846	---	0006916 // anti-apoptosis // inferred from electronic annotation /// 0009615 // response to virus // inferred from reviewed computational analysis /// 0043154 // negative regulation of caspase activity // inferred from electronic annotation	0005737 // cytoplasm // inferred from electronic annotation /// 0005829 // cytosol // inferred from electronic annotation	0005515 // protein binding // inferred from electronic annotation	---	---	---	---
1415760_s_at			No	no	no	no	no	no	no	no	no	no	no	no	no	Mm.9703.2	gb:BC027632.1 /DB_XREF=gi:20380326 /FEA=mRNA /CNT=25 /TID=Mm.9703.2 /TIER=ConsEnd /STK=0 /UG=Mm.9703 /LL=11927 /UG_GENE=Atox1 /DEF=Mus musculus, clone MGC:41183 IMAGE:1328907, mRNA, complete cds. /PROD=Unknown (protein for MGC:41183)	BC027632	Mm.217759	chr11:55290002-55304631 (-) // 100.0 // qB1.3	ATX1 (antioxidant protein 1) homolog 1 (yeast)	Atox1	chr11 B1.3	---	11927	O08997	NP_033850.1	NM_009720	---	0006457 // protein folding // inferred from electronic annotation /// 0006810 // transport // inferred from electronic annotation /// 0006811 // ion transport // inferred from electronic annotation /// 0006825 // copper ion transport // inferred from mutant phenotype /// 0006825 // copper ion transport // inferred from electronic annotation /// 0006878 // cellular copper ion homeostasis // inferr…	---	0005375 // copper ion transmembrane transporter activity // inferred from electronic annotation /// 0005507 // copper ion binding // inferred from electronic annotation /// 0016531 // copper chaperone activity // inferred from electronic annotation /// 0032767 // copper-dependent protein binding // inferred from electronic annotation /// 0046872 // metal ion binding // inferred from electronic an…	---	---	---	---
1415761_at			No	yes	no	no	no	no	no	no	no	no	no	no	no	Mm.30240.1	gb:AV021593 /DB_XREF=gi:4798585 /DB_XREF=AV021593 /CLONE=1190023J22 /FEA=mRNA /CNT=102 /TID=Mm.30240.1 /TIER=Stack /STK=85 /UG=Mm.30240 /LL=68836 /UG_GENE=Mrpl52 /UG_TITLE=mitochondrial ribosomal protein L52	AV021593	Mm.248163	chr14:53381127-53383961 (+) // 90.82 // qC2	mitochondrial ribosomal protein L52	Mrpl52	chr14 C2	ENSMUSG00000010406	68836	Q9D0Y8	NP_081127.1	NM_026851	1916086	0006412 // translation // inferred from sequence or structural similarity	0005739 // mitochondrion // inferred from electronic annotation /// 0005762 // mitochondrial large ribosomal subunit // inferred from sequence or structural similarity /// 0030529 // ribonucleoprotein complex // inferred from electronic annotation	0003735 // structural constituent of ribosome // inferred from sequence or structural similarity	---	---	---	---
1415762_x_at			No	no	no	no	no	no	no	no	no	no	no	no	no	Mm.30240.1	gb:AV021593 /DB_XREF=gi:4798585 /DB_XREF=AV021593 /CLONE=1190023J22 /FEA=mRNA /CNT=102 /TID=Mm.30240.1 /TIER=Stack /STK=85 /UG=Mm.30240 /LL=68836 /UG_GENE=Mrpl52 /UG_TITLE=mitochondrial ribosomal protein L52	AV021593	Mm.248163	chr14:53381127-53383961 (+) // 90.82 // qC2	mitochondrial ribosomal protein L52	Mrpl52	chr14 C2	ENSMUSG00000010406	68836	Q9D0Y8	NP_081127.1	NM_026851	1916086	0006412 // translation // inferred from sequence or structural similarity	0005739 // mitochondrion // inferred from electronic annotation /// 0005762 // mitochondrial large ribosomal subunit // inferred from sequence or structural similarity /// 0030529 // ribonucleoprotein complex // inferred from electronic annotation	0003735 // structural constituent of ribosome // inferred from sequence or structural similarity	---	---	---	---
1415763_a_at			No	no	no	no	no	no	no	no	no	no	no	no	no	Mm.35837.2	gb:BE853401 /DB_XREF=gi:10311740 /DB_XREF=uw31b10.x1 /CLONE=IMAGE:3418267 /FEA=mRNA /CNT=99 /TID=Mm.35837.2 /TIER=Stack /STK=31 /UG=Mm.35837 /LL=76799 /UG_GENE=2510006D16Rik /UG_TITLE=RIKEN cDNA 2510006D16 gene	BE853401	Mm.293096	chr4:129102971-129110832 (+) // 78.91 // qD2.2	RIKEN cDNA 2510006D16 gene	2510006D16Rik	chr4 D2.3	ENSMUSG00000028797	76799	Q8R1E7 /// Q9CY44 /// Q9D484	NP_084024.1	NM_029748	---	---	---	---	---	---	---	---
1415764_at			No	no	no	no	no	no	no	no	no	no	no	no	no	Mm.23014.1	gb:AK003350.1 /DB_XREF=gi:12833962 /FEA=mRNA /CNT=118 /TID=Mm.23014.1 /TIER=Stack /STK=31 /UG=Mm.23014 /LL=76288 /UG_GENE=1110003F06Rik /UG_TITLE=RIKEN cDNA 1110003F06 gene /DEF=Mus musculus 18 days embryo whole body cDNA, RIKEN full-length enriched library, clone:1110003F06:unclassifiable transcript, full insert sequence.	AK003350	Mm.245357	chr1:135447413-135449330 (-) // 96.58 // qE4	zinc finger CCCH type containing 11A	Zc3h11a	chr1 E4	---	70579	Q3TIV2 /// Q3UL31 /// Q3UZ63 /// Q6NZF1	NP_653113.4	NM_144530	---	---	---	0003676 // nucleic acid binding // inferred from electronic annotation /// 0008270 // zinc ion binding // inferred from electronic annotation /// 0046872 // metal ion binding // inferred from electronic annotation	---	---	---	---
1415765_at			No	no	no	no	no	no	no	no	no	no	no	no	no	Mm.24148.1	gb:BI080136 /DB_XREF=gi:14498466 /DB_XREF=602876534F1 /CLONE=IMAGE:5008089 /FEA=EST /CNT=129 /TID=Mm.24148.1 /TIER=Stack /STK=9 /UG=Mm.24148 /LL=107206 /UG_GENE=AI465155 /UG_TITLE=expressed sequence AI465155	BI080136	Mm.458274	chr19:8893817-8901712 (+) // 97.53 // qA	heterogeneous nuclear ribonucleoprotein U-like 2 /// similar to heterogeneous nuclear ribonucleoprotein U-like 2	Hnrpul2 /// LOC100046594	chr19 A	---	100046594 /// 68693	Q00PI9	NP_001074665.1 /// XP_001477737.1	NM_001081196 /// XM_001477687	---	---	0005634 // nucleus // inferred from direct assay	0003676 // nucleic acid binding // inferred from electronic annotation /// 0005515 // protein binding // inferred from physical interaction	---	---	---	---
1415766_at			No	no	no	no	no	no	no	no	no	no	no	no	no	Mm.6636.1	gb:BQ175529 /DB_XREF=gi:20351021 /DB_XREF=UI-M-DJ2-bvw-k-10-0-UI.s1 /CLONE=UI-M-DJ2-bvw-k-10-0-UI /FEA=EST /CNT=23 /TID=Mm.6636.1 /TIER=Stack /STK=14 /UG=Mm.6636 /LL=75365 /UG_GENE=4930564D15Rik /UG_TITLE=RIKEN cDNA 4930564D15 gene	BQ175529	Mm.2551	chr3:98007821-98008692 (+) // 92.56 // qF2.2	SEC22 vesicle trafficking protein homolog B (S. cerevisiae)	Sec22b	chr3 F2.2	---	20333	O08547 /// Q3UZ06	NP_035472.1	NM_011342	1338759	0006810 // transport // inferred from electronic annotation /// 0006888 // ER to Golgi vesicle-mediated transport // traceable author statement /// 0006888 // ER to Golgi vesicle-mediated transport // inferred from electronic annotation /// 0015031 // protein transport // inferred from electronic annotation /// 0016192 // vesicle-mediated transport // inferred from direct assay /// 0016192 // ves…	0000139 // Golgi membrane // inferred from direct assay /// 0005783 // endoplasmic reticulum // inferred from electronic annotation /// 0005789 // endoplasmic reticulum membrane // inferred from direct assay /// 0016020 // membrane // inferred from electronic annotation /// 0016021 // integral to membrane // inferred from electronic annotation	---	---	---	---	---
1415767_at			No	no	no	no	no	no	no	no	no	no	no	no	no	Mm.30205.2	gb:BB350365 /DB_XREF=gi:16405283 /DB_XREF=BB350365 /CLONE=B930079I15 /FEA=EST /CNT=215 /TID=Mm.30205.2 /TIER=Stack /STK=17 /UG=Mm.30205 /LL=24047 /UG_GENE=Scya19 /UG_TITLE=small inducible cytokine A19	BB350365	Mm.30205	chr2:180833784-180850357 (-) // 97.32 // qH4	YTH domain family 1	Ythdf1	chr2 H4	ENSMUSG00000038848	228994	P59326 /// Q3TH60 /// Q3U8D6	NP_776122.1	NM_173761	1917431	---	---	---	---	---	---	---
1415768_a_at			No	no	no	no	no	no	no	no	no	no	no	no	no	Mm.30272.3	gb:AV054417 /DB_XREF=gi:5154164 /DB_XREF=AV054417 /CLONE=1810030J15 /FEA=EST /CNT=11 /TID=Mm.30272.3 /TIER=Stack /STK=10 /UG=Mm.30272 /LL=67615 /UG_GENE=1200003M11Rik /UG_TITLE=RIKEN cDNA 1200003M11 gene	AV054417	Mm.389540	chr4:41379474-41379906 (+) // 90.68 // qA5	ubiquitin-conjugating enzyme E2R 2	Ube2r2	chr4 B1	ENSMUSG00000036241	67615	Q6ZWZ2	NP_080551.1	NM_026275	1914865	0006464 // protein modification process // inferred from reviewed computational analysis /// 0006464 // protein modification process // inferred from electronic annotation /// 0006512 // ubiquitin cycle // inferred from reviewed computational analysis /// 0006512 // ubiquitin cycle // inferred from electronic annotation	---	0004842 // ubiquitin-protein ligase activity // inferred from reviewed computational analysis /// 0004842 // ubiquitin-protein ligase activity // inferred from electronic annotation /// 0016874 // ligase activity // inferred from reviewed computational analysis /// 0016874 // ligase activity // inferred from electronic annotation /// 0019787 // small conjugating protein ligase activity // inferre…	---	---	---	---
1415769_at			No	no	no	no	no	no	no	no	no	no	no	no	no	Mm.8975.1	gb:NM_008395.1 /DB_XREF=gi:6680475 /GEN=Itch /FEA=FLmRNA /CNT=104 /TID=Mm.8975.1 /TIER=FL+Stack /STK=44 /UG=Mm.8975 /LL=16396 /DEF=Mus musculus itchy (Itch), mRNA. /PROD=itchy /FL=gb:AF037454.1 gb:NM_008395.1	NM_008395	Mm.208286	chr2:154824950-154918295 (+) // 98.15 // qH1	itchy, E3 ubiquitin protein ligase	Itch	chr2 H1|2 89.0 cM	ENSMUSG00000027598	16396	Q571M5 /// Q6P289 /// Q8C863	NP_032421.2	NM_008395	---	0006464 // protein modification process // inferred from electronic annotation /// 0006511 // ubiquitin-dependent protein catabolic process // inferred from direct assay /// 0006511 // ubiquitin-dependent protein catabolic process // inferred from sequence or structural similarity /// 0006512 // ubiquitin cycle // inferred from electronic annotation	0000151 // ubiquitin ligase complex // inferred from sequence or structural similarity /// 0005622 // intracellular // inferred from electronic annotation /// 0005634 // nucleus // inferred from direct assay /// 0005737 // cytoplasm // inferred from electronic annotation	0004842 // ubiquitin-protein ligase activity // inferred from sequence or structural similarity /// 0004842 // ubiquitin-protein ligase activity // inferred from electronic annotation /// 0005515 // protein binding // inferred from physical interaction /// 0016874 // ligase activity // inferred from electronic annotation	---	---	---	---
1415770_at			No	no	no	no	no	no	no	no	no	no	no	no	no	Mm.29493.1	gb:NM_031392.1 /DB_XREF=gi:13878226 /GEN=Wdr6 /FEA=FLmRNA /CNT=712 /TID=Mm.29493.1 /TIER=FL+Stack /STK=570 /UG=Mm.29493 /LL=83669 /DEF=Mus musculus WD repeat domain 6 (Wdr6), mRNA. /PROD=WD repeat domain 6 /FL=gb:AB041854.1 gb:NM_031392.1 gb:AF348591.1	NM_031392	Mm.335454	chr9:108430413-108436938 (-) // 99.17 // qF2	WD repeat domain 6	Wdr6	chr9 F2	ENSMUSG00000066357	83669	Q3TEZ2 /// Q3TMH3 /// Q8CFV1 /// Q8R539 /// Q99ME2 /// Q9QUP5	NP_113569.1	NM_031392	1930140	0007155 // cell adhesion // inferred from electronic annotation	0005578 // proteinaceous extracellular matrix // inferred from direct assay /// 0005578 // proteinaceous extracellular matrix // inferred from electronic annotation /// 0005615 // extracellular space // inferred from reviewed computational analysis	0005540 // hyaluronic acid binding // inferred from electronic annotation	---	---	---	---
1415771_at			No	no	no	no	no	no	no	no	no	no	no	no	no	Mm.117581.1	gb:AF318184.1 /DB_XREF=gi:12802526 /FEA=FLmRNA /CNT=834 /TID=Mm.117581.1 /TIER=FL+Stack /STK=483 /UG=Mm.117581 /LL=17975 /UG_GENE=Ncl /DEF=Mus musculus nucleolin mRNA, complete cds. /PROD=nucleolin /FL=gb:BC005460.1 gb:NM_010880.1 gb:AF318184.1	BF118393	Mm.154378	chr1:88180797-88190559 (-) // 86.51 // qC5	nucleolin	Ncl	chr1 D|1 48.4 cM	ENSMUSG00000026234	17975	P09405 /// Q3TGR3 /// Q3TL52 /// Q3TT41 /// Q8BQD8 /// Q8CD23 /// Q8CE30 /// Q9CT46	NP_035010.3	NM_010880	97286	---	0005730 // nucleolus // inferred from direct assay	0000166 // nucleotide binding // inferred from electronic annotation /// 0003676 // nucleic acid binding // inferred from electronic annotation /// 0003677 // DNA binding // inferred from electronic annotation /// 0003723 // RNA binding // inferred from electronic annotation /// 0005515 // protein binding // inferred from physical interaction	mRNA_processing_binding_Reactome // GenMAPP /// mRNA_processing_binding_Reactome // GenMAPP /// mRNA_processing_binding_Reactome // GenMAPP /// mRNA_processing_binding_Reactome // GenMAPP /// mRNA_processing_binding_Reactome // GenMAPP	---	---	---
1415772_at			No	no	no	no	no	no	no	no	no	no	no	no	no	Mm.117581.1	gb:BC005460.1 /DB_XREF=gi:13529463 /FEA=FLmRNA /CNT=834 /TID=Mm.117581.1 /TIER=FL+Stack /STK=51 /UG=Mm.117581 /LL=17975 /UG_GENE=Ncl /DEF=Mus musculus, nucleolin, clone MGC:6363 IMAGE:3495665, mRNA, complete cds. /PROD=nucleolin /FL=gb:BC005460.1 gb:NM_010880.1 gb:AF318184.1	BF118393	Mm.154378	chr1:88180797-88190559 (-) // 86.51 // qC5	nucleolin	Ncl	chr1 D|1 48.4 cM	---	17975	P09405 /// Q3TGR3 /// Q3TL52 /// Q3TT41 /// Q8BQD8 /// Q8CD23 /// Q8CE30 /// Q9CT46	NP_035010.3	NM_010880	---	---	0005730 // nucleolus // inferred from direct assay	0000166 // nucleotide binding // inferred from electronic annotation /// 0003676 // nucleic acid binding // inferred from electronic annotation /// 0003677 // DNA binding // inferred from electronic annotation /// 0003723 // RNA binding // inferred from electronic annotation /// 0005515 // protein binding // inferred from physical interaction	mRNA_processing_binding_Reactome // GenMAPP /// mRNA_processing_binding_Reactome // GenMAPP /// mRNA_processing_binding_Reactome // GenMAPP /// mRNA_processing_binding_Reactome // GenMAPP /// mRNA_processing_binding_Reactome // GenMAPP	---	---	---
1415773_at			No	no	no	no	no	no	no	no	no	no	no	no	no	Mm.117581.1	gb:BF118393 /DB_XREF=gi:10987869 /DB_XREF=uy94h11.x1 /CLONE=IMAGE:3667269 /FEA=FLmRNA /CNT=834 /TID=Mm.117581.1 /TIER=Stack /STK=32 /UG=Mm.117581 /LL=17975 /UG_GENE=Ncl /UG_TITLE=nucleolin /FL=gb:BC005460.1 gb:NM_010880.1 gb:AF318184.1	BF118393	Mm.154378	chr1:88180797-88190559 (-) // 86.51 // qC5	nucleolin	Ncl	chr1 D|1 48.4 cM	ENSMUSG00000026234	17975	P09405 /// Q3TGR3 /// Q3TL52 /// Q3TT41 /// Q8BQD8 /// Q8CD23 /// Q8CE30 /// Q9CT46	NP_035010.3	NM_010880	97286	---	0005730 // nucleolus // inferred from direct assay	0000166 // nucleotide binding // inferred from electronic annotation /// 0003676 // nucleic acid binding // inferred from electronic annotation /// 0003677 // DNA binding // inferred from electronic annotation /// 0003723 // RNA binding // inferred from electronic annotation /// 0005515 // protein binding // inferred from physical interaction	mRNA_processing_binding_Reactome // GenMAPP /// mRNA_processing_binding_Reactome // GenMAPP /// mRNA_processing_binding_Reactome // GenMAPP /// mRNA_processing_binding_Reactome // GenMAPP /// mRNA_processing_binding_Reactome // GenMAPP	---	---	---
1415774_at			No	no	no	no	no	no	no	no	no	no	no	no	no	Mm.25298.1	gb:NM_021448.1 /DB_XREF=gi:10946827 /GEN=Statip1 /FEA=FLmRNA /CNT=600 /TID=Mm.25298.1 /TIER=FL+Stack /STK=480 /UG=Mm.25298 /LL=58523 /DEF=Mus musculus signal transducer and activator of transcription interacting protein 1 (Statip1), mRNA. /PROD=signal transducer and activator of transcriptioninteracting protein 1 /FL=gb:BC015284.1 gb:AF291064.1 gb:NM_021448.1	NM_021448	Mm.25298	chr18:24746968-24781822 (+) // 95.75 // qA2	elongation protein 2 homolog (S. cerevisiae)	Elp2	chr18 A2	ENSMUSG00000024271	58523	Q8C8Q3 /// Q91WG4	NP_067423.2	NM_021448	---	0006350 // transcription // inferred from electronic annotation /// 0006355 // regulation of transcription, DNA-dependent // inferred from electronic annotation /// 0006368 // RNA elongation from RNA polymerase II promoter // inferred from sequence or structural similarity /// 0043248 // proteasome assembly // inferred from sequence or structural similarity /// 0046425 // regulation of JAK-STAT c…	0000502 // proteasome complex (sensu Eukaryota) // inferred from sequence or structural similarity /// 0005737 // cytoplasm // inferred from electronic annotation /// 0008023 // transcription elongation factor complex // inferred from sequence or structural similarity	0005515 // protein binding // inferred from physical interaction /// 0008538 // proteasome activator activity // inferred from sequence or structural similarity /// 0019901 // protein kinase binding // inferred from direct assay	---	---	---	---
1415775_at			No	no	no	no	no	no	no	no	no	no	no	no	no	Mm.1603.1	gb:BC003785.1 /DB_XREF=gi:13277791 /FEA=FLmRNA /CNT=581 /TID=Mm.1603.1 /TIER=FL+Stack /STK=426 /UG=Mm.1603 /LL=19648 /UG_GENE=Rbbp7 /DEF=Mus musculus, retinoblastoma binding protein 7, clone MGC:6013 IMAGE:3600013, mRNA, complete cds. /PROD=retinoblastoma binding protein 7 /FL=gb:BC003785.1 gb:U35142.1 gb:NM_009031.1	BC003785	Mm.270186	chrX:158104490-158123203 (+) // 99.38 // qF4 /// chrX:137456868-137458550 (+) // 71.57 // qF1	retinoblastoma binding protein 7	Rbbp7	chrX F4	ENSMUSG00000031353	245688	Q3UJI2 /// Q3UX53 /// Q60973 /// Q8C5H3	NP_033057.2	NM_009031	1194910	0000122 // negative regulation of transcription from RNA polymerase II promoter // inferred from direct assay /// 0006260 // DNA replication // inferred from electronic annotation /// 0006338 // chromatin remodeling // traceable author statement /// 0006350 // transcription // inferred from electronic annotation /// 0006355 // regulation of transcription, DNA-dependent // inferred from electronic…	0005634 // nucleus // inferred from direct assay /// 0016581 // NuRD complex // inferred from direct assay	0005515 // protein binding // inferred from physical interaction /// 0016564 // transcription repressor activity // inferred from direct assay	---	---	---	---
1415776_at			No	no	no	no	no	no	no	no	no	no	no	no	no	Mm.4210.1	gb:NM_007437.1 /DB_XREF=gi:6680677 /GEN=Aldh3a2 /FEA=FLmRNA /CNT=528 /TID=Mm.4210.1 /TIER=FL+Stack /STK=414 /UG=Mm.4210 /LL=11671 /DEF=Mus musculus aldehyde dehydrogenase family 3, subfamily A2 (Aldh3a2), mRNA. /PROD=aldehyde dehydrogenase family 3, subfamily A2 /FL=gb:NM_007437.1 gb:BC003797.1 gb:U14390.1	NM_007437	Mm.398221	chr11:61060960-61083383 (-) // 98.54 // qB2	aldehyde dehydrogenase family 3, subfamily A2	Aldh3a2	chr11 B2|11 34.3 cM	ENSMUSG00000010025	11671	P47740 /// Q3U7B5 /// Q5SRE0 /// Q5SRE1 /// Q8BQ93 /// Q8C3C9 /// Q8C5J1 /// Q99L64 /// Q99PH3 /// Q99PH4	NP_031463.2	NM_007437	---	0006081 // aldehyde metabolic process // inferred from electronic annotation /// 0008152 // metabolic process // inferred from electronic annotation	0005743 // mitochondrial inner membrane // inferred from direct assay /// 0005783 // endoplasmic reticulum // inferred from electronic annotation /// 0005792 // microsome // inferred from electronic annotation /// 0016020 // membrane // inferred from electronic annotation /// 0016021 // integral to membrane // inferred from reviewed computational analysis /// 0016021 // integral to membrane // in…	0004029 // aldehyde dehydrogenase (NAD) activity // inferred from electronic annotation /// 0004030 // aldehyde dehydrogenase [NAD(P)+] activity // inferred from electronic annotation /// 0016491 // oxidoreductase activity // inferred from electronic annotation	---	---	NP_031463.2 // span:463-480 // numtm:1	---
1415777_at			No	no	no	no	no	no	no	no	no	no	no	no	no	Mm.10753.1	gb:NM_018874.1 /DB_XREF=gi:9256627 /GEN=Pnliprp1 /FEA=FLmRNA /CNT=815 /TID=Mm.10753.1 /TIER=FL+Stack /STK=383 /UG=Mm.10753 /LL=18946 /DEF=Mus musculus pancreatic lipase related protein 1 (Pnliprp1), mRNA. /PROD=pancreatic lipase related protein 1 /FL=gb:AF061274.1 gb:NM_018874.1	NM_018874	Mm.10753	chr19:58782136-58797416 (+) // 91.71 // qD2	pancreatic lipase related protein 1	Pnliprp1	chr19 D2|19 29.0 cM	ENSMUSG00000042179	18946	Q5BKQ4	NP_061362.1	NM_018874	97723	0006629 // lipid metabolic process // inferred from reviewed computational analysis /// 0006629 // lipid metabolic process // inferred from electronic annotation /// 0016042 // lipid catabolic process // inferred from reviewed computational analysis /// 0016042 // lipid catabolic process // inferred from electronic annotation	0005615 // extracellular space // inferred from reviewed computational analysis	0003824 // catalytic activity // inferred from reviewed computational analysis /// 0003824 // catalytic activity // inferred from electronic annotation /// 0004806 // triacylglycerol lipase activity // inferred from reviewed computational analysis /// 0004806 // triacylglycerol lipase activity // inferred from electronic annotation /// 0016787 // hydrolase activity // inferred from reviewed compu…	---	---	---	---
1415778_at			No	no	no	no	no	no	no	no	no	no	no	no	no	Mm.27218.1	gb:NM_019768.1 /DB_XREF=gi:9790222 /GEN=Mrgx-pending /FEA=FLmRNA /CNT=502 /TID=Mm.27218.1 /TIER=FL+Stack /STK=382 /UG=Mm.27218 /LL=56397 /DEF=Mus musculus MORF-related gene X (Mrgx-pending), mRNA. /PROD=cDNA sequence AB025049 /FL=gb:NM_019768.1 gb:AB025049.1	NM_019768	Mm.27218	chr19:61221701-61223432 (+) // 70.57 // qD3	mortality factor 4 like 2	Morf4l2	chrX F1	ENSMUSG00000031422	56397	Q3TME1 /// Q3TXN7 /// Q3U6G8 /// Q9R0Q4	NP_062742.3	NM_019768	1927167	0001558 // regulation of cell growth // inferred from reviewed computational analysis /// 0001558 // regulation of cell growth // inferred from electronic annotation /// 0006350 // transcription // inferred from electronic annotation /// 0006355 // regulation of transcription, DNA-dependent // inferred from electronic annotation /// 0007568 // aging // inferred from reviewed computational analysi…	0005634 // nucleus // inferred from reviewed computational analysis /// 0005634 // nucleus // inferred from electronic annotation	---	---	---	---	---
1415779_s_at			No	no	no	no	no	no	no	no	no	no	no	no	no	Mm.116989.1	gb:NM_013798.1 /DB_XREF=gi:8850208 /GEN=Actl /FEA=FLmRNA /CNT=433 /TID=Mm.116989.1 /TIER=FL+Stack /STK=370 /UG=Mm.116989 /LL=11469 /DEF=Mus musculus actin-like (Actl), mRNA. /PROD=actin-like /FL=gb:AF195094.1 gb:BC021796.1 gb:NM_013798.1 gb:BC003337.1	NM_013798	Mm.426706	chr11:120161783-120164578 (-) // 89.97 // qE2	actin, gamma, cytoplasmic 1	Actg1	chr11 E2	ENSMUSG00000059195 /// ENSMUSG00000062825	11465	P63260 /// Q3TSB7 /// Q3UD81 /// Q3UDT9 /// Q4KL81 /// Q9QZ83	NP_033739.1	NM_009609	---	0045214 // sarcomere organization // inferred from direct assay	0005737 // cytoplasm // inferred from electronic annotation /// 0005856 // cytoskeleton // inferred from electronic annotation /// 0015629 // actin cytoskeleton // inferred from direct assay /// 0030016 // myofibril // inferred from direct assay /// 0043034 // costamere // traceable author statement	0000166 // nucleotide binding // inferred from electronic annotation /// 0005198 // structural molecule activity // inferred from electronic annotation /// 0005200 // structural constituent of cytoskeleton // inferred from direct assay /// 0005200 // structural constituent of cytoskeleton // inferred from electronic annotation /// 0005515 // protein binding // inferred from electronic annotation …	---	---	---	---
1415780_a_at			No	no	no	no	no	no	no	no	no	no	no	no	no	Mm.27714.1	gb:NM_026139.1 /DB_XREF=gi:13385647 /GEN=3230401N03Rik /FEA=FLmRNA /CNT=415 /TID=Mm.27714.1 /TIER=FL+Stack /STK=348 /UG=Mm.27714 /LL=67416 /DEF=Mus musculus RIKEN cDNA 3230401N03 gene (3230401N03Rik), mRNA. /PROD=RIKEN cDNA 3230401N03 /FL=gb:NM_026139.1	NM_026139	Mm.285969	chrX:130150505-130155305 (-) // 96.08 // qE3	armadillo repeat containing, X-linked 2	Armcx2	chrX E3	ENSMUSG00000033436	67416	Q6A058 /// Q8BJ81 /// Q8BJ82 /// Q8BTE8 /// Q8BTE9 /// Q91VZ8 /// Q9CS81	NP_080415.2	NM_026139	1914666	---	0016020 // membrane // inferred from electronic annotation /// 0016021 // integral to membrane // inferred from reviewed computational analysis /// 0016021 // integral to membrane // inferred from electronic annotation	0005488 // binding // inferred from electronic annotation	---	---	AAH54839.1 // span:7-25 // numtm:1 /// NP_080415.2 // span:7-25 // numtm:1	---
1415781_a_at			No	no	no	no	no	no	no	no	no	no	no	no	no	Mm.29923.1	gb:NM_133354.1 /DB_XREF=gi:19111163 /GEN=Smt3h2 /FEA=FLmRNA /CNT=481 /TID=Mm.29923.1 /TIER=FL+Stack /STK=320 /UG=Mm.29923 /LL=170930 /DEF=Mus musculus SMT3 (supressor of mif two, 3) homolog 2 (S. cerevisiae) (Smt3h2), mRNA. /PROD=SMT3 (supressor of mif two, 3) homolog 2 (S.cerevisiae) /FL=gb:BC017522.1 gb:L79948.1 gb:NM_133354.1	NM_133354	Mm.354091	chr1:132850972-132851809 (+) // 46.81 // qE4 /// chr2:36211017-36212041 (+) // 89.22 // qB /// chr7:127189032-127190178 (+) // 85.35 // qF2 /// chr10:129067823-129068819 (+) // 87.78 // qD3 /// chrX:6909006-6909940 (+) // 65.05 // qA1.1 /// chr1:14824465-	SMT3 suppressor of mif two 3 homolog 2 (yeast) /// similar to SMT3B protein /// similar to SMT3 suppressor of mif two 3 homolog 2 (S. cerevisiae) /// similar to SMT3 suppressor of mif two 3 homolog 2 /// hypothetical protein LOC100044181 /// similar to Ch	LOC100042244 /// LOC100043429 /// LOC100043459 /// LOC100044181 /// LOC100046167 /// LOC100047977 /// LOC100048458 /// LOC672381 /// LOC675440 /// Sumo2	chr11 B5 /// chr11 E2 /// chr16 A3 /// chr2 B /// chr2 C3 /// chr5 A3	ENSMUSG00000020738	100042244 /// 100043429 /// 100043459 /// 100044181 /// 100046167 /// 100047977 /// 100048458 /// 170930 /// 672381 /// 675440	P61957	NP_579932.1 /// XP_001471836.1 /// XP_001475771.1 /// XP_001476508.1 /// XP_001476523.1 /// XP_001477640.1 /// XP_001478299.1 /// XP_001479324.1 /// XP_001479332.1 /// XP_001480009.1 /// XP_001480014.1 /// XP_001480707.1 /// XP_001480710.1 /// XP_00148073	NM_133354 /// XM_001471786 /// XM_001475721 /// XM_001476458 /// XM_001476473 /// XM_001477590 /// XM_001478249 /// XM_001479274 /// XM_001479282 /// XM_001479959 /// XM_001479964 /// XM_001480657 /// XM_001480660 /// XM_001480686 /// XM_001480689 /// XM_	---	0006464 // protein modification process // inferred from electronic annotation /// 0006512 // ubiquitin cycle // inferred from electronic annotation /// 0016925 // protein sumoylation // inferred from direct assay	---	0019949 // SUMO conjugating enzyme activity // inferred from direct assay	---	---	---	---
1415782_at			No	no	no	no	no	no	no	no	no	no	no	no	no	Mm.29923.1	gb:NM_133354.1 /DB_XREF=gi:19111163 /GEN=Smt3h2 /FEA=FLmRNA /CNT=481 /TID=Mm.29923.1 /TIER=FL+Stack /STK=320 /UG=Mm.29923 /LL=170930 /DEF=Mus musculus SMT3 (supressor of mif two, 3) homolog 2 (S. cerevisiae) (Smt3h2), mRNA. /PROD=SMT3 (supressor of mif two, 3) homolog 2 (S.cerevisiae) /FL=gb:BC017522.1 gb:L79948.1 gb:NM_133354.1	NM_133354	Mm.29923	chr1:132850972-132851809 (+) // 46.81 // qE4 /// chr2:36211017-36212041 (+) // 89.22 // qB /// chr7:127189032-127190178 (+) // 85.35 // qF2 /// chr10:129067823-129068819 (+) // 87.78 // qD3 /// chrX:6909006-6909940 (+) // 65.05 // qA1.1 /// chr1:14824465-	SMT3 suppressor of mif two 3 homolog 2 (yeast) /// similar to SMT3 suppressor of mif two 3 homolog 2 /// similar to SMT3B protein /// hypothetical protein LOC100044181 /// similar to Chain B, Crystal Structure Of Sumo-3-Modified Thymine-Dna Glycosylase	LOC100042244 /// LOC100043459 /// LOC100044181 /// LOC100046167 /// Sumo2	chr11 E2 /// chr16 A3 /// chr5 A3	ENSMUSG00000020738	100042244 /// 100043459 /// 100044181 /// 100046167 /// 170930	P61957	NP_579932.1 /// XP_001471836.1 /// XP_001475771.1 /// XP_001478299.1 /// XP_001480781.1 /// XP_001480783.1	NM_133354 /// XM_001471786 /// XM_001475721 /// XM_001478249 /// XM_001480731 /// XM_001480733	---	0006464 // protein modification process // inferred from electronic annotation /// 0006512 // ubiquitin cycle // inferred from electronic annotation /// 0016925 // protein sumoylation // inferred from direct assay	---	0019949 // SUMO conjugating enzyme activity // inferred from direct assay	---	---	---	---
1415783_at			No	no	no	no	no	no	no	no	no	no	no	no	no	Mm.196201.1	gb:NM_022997.1 /DB_XREF=gi:13928669 /GEN=Vps35 /FEA=FLmRNA /CNT=473 /TID=Mm.196201.1 /TIER=FL+Stack /STK=307 /UG=Mm.196201 /LL=65114 /DEF=Mus musculus vacuolar protein sorting 35 (Vps35), mRNA. /PROD=vacuolar protein sorting 35 /FL=gb:BC005469.1 gb:NM_008582.1 gb:AF226323.1 gb:NM_022997.1 gb:U47024.1 gb:BC006637.1	BI654068	Mm.296520	chr8:88150496-88185063 (-) // 93.7 // qC3	vacuolar protein sorting 35	Vps35	chr8 C3	---	65114	Q3TJ43 /// Q3TKU6 /// Q3TRJ1 /// Q3TUV7 /// Q3UQJ1 /// Q9EQH3	NP_075373.1	NM_022997	---	0006624 // vacuolar protein processing // inferred from sequence or structural similarity /// 0006810 // transport // inferred from electronic annotation /// 0015031 // protein transport // inferred from electronic annotation /// 0045045 // secretory pathway // inferred from sequence or structural similarity	0005737 // cytoplasm // inferred from electronic annotation /// 0005768 // endosome // inferred from electronic annotation /// 0005829 // cytosol // inferred from electronic annotation /// 0016020 // membrane // inferred from electronic annotation /// 0016021 // integral to membrane // inferred from sequence or structural similarity	0005515 // protein binding // inferred from electronic annotation	---	---	---	---
1415784_at			No	no	no	no	no	no	no	no	no	no	no	no	no	Mm.196201.1	gb:BI654068 /DB_XREF=gi:15568304 /DB_XREF=603280145F1 /CLONE=IMAGE:5310419 /FEA=FLmRNA /CNT=473 /TID=Mm.196201.1 /TIER=Stack /STK=8 /UG=Mm.196201 /LL=65114 /UG_GENE=Vps35 /UG_TITLE=vacuolar protein sorting 35 /FL=gb:BC005469.1 gb:NM_008582.1 gb:AF226323.1 gb:NM_022997.1 gb:U47024.1 gb:BC006637.1	BI654068	Mm.296520	chr8:88150496-88185063 (-) // 93.7 // qC3	vacuolar protein sorting 35	Vps35	chr8 C3	---	65114	Q3TJ43 /// Q3TKU6 /// Q3TRJ1 /// Q3TUV7 /// Q3UQJ1 /// Q9EQH3	NP_075373.1	NM_022997	1890467	0006624 // vacuolar protein processing // inferred from sequence or structural similarity /// 0006810 // transport // inferred from electronic annotation /// 0015031 // protein transport // inferred from electronic annotation /// 0045045 // secretory pathway // inferred from sequence or structural similarity	0005737 // cytoplasm // inferred from electronic annotation /// 0005768 // endosome // inferred from electronic annotation /// 0005829 // cytosol // inferred from electronic annotation /// 0016020 // membrane // inferred from electronic annotation /// 0016021 // integral to membrane // inferred from sequence or structural similarity	0005515 // protein binding // inferred from electronic annotation	---	---	---	---
1415785_a_at			No	no	no	no	no	no	no	no	no	no	no	no	no	Mm.17989.1	gb:NM_009840.1 /DB_XREF=gi:6753327 /GEN=Cct8 /FEA=FLmRNA /CNT=482 /TID=Mm.17989.1 /TIER=FL+Stack /STK=281 /UG=Mm.17989 /LL=12469 /DEF=Mus musculus chaperonin subunit 8 (theta) (Cct8), mRNA. /PROD=chaperonin subunit 8 (theta) /FL=gb:NM_009840.1 gb:BC009007.1	NM_009840	Mm.328673	chr16:87372470-87385090 (-) // 99.35 // qC3.3	chaperonin subunit 8 (theta)	Cct8	chr16 C3.3	ENSMUSG00000025613	12469	P42932 /// Q3UKQ2 /// Q3UL22 /// Q6A0F1 /// Q8BVY8 /// Q9CRW7 /// Q9CS06 /// Q9WVS5	NP_033970.3	NM_009840	---	0006457 // protein folding // inferred from electronic annotation /// 0044267 // cellular protein metabolic process // inferred from electronic annotation	0005737 // cytoplasm // inferred from electronic annotation	0000166 // nucleotide binding // inferred from electronic annotation /// 0005515 // protein binding // inferred from electronic annotation /// 0005524 // ATP binding // inferred from electronic annotation /// 0051082 // unfolded protein binding // inferred from electronic annotation	---	---	---	---
1415786_at			No	no	no	no	no	no	no	no	no	no	no	no	no	Mm.22957.1	gb:NM_025973.1 /DB_XREF=gi:13385469 /GEN=2210410L06Rik /FEA=FLmRNA /CNT=388 /TID=Mm.22957.1 /TIER=FL+Stack /STK=280 /UG=Mm.22957 /LL=67113 /DEF=Mus musculus RIKEN cDNA 2210410L06 gene (2210410L06Rik), mRNA. /PROD=RIKEN cDNA 2210410L06 /FL=gb:NM_025973.1	NM_025973	Mm.22957	chr17:47190045-47197676 (+) // 88.3 // qC	progastricsin (pepsinogen C)	Pgc	chr17 C|17 30.0 cM	ENSMUSG00000023987	109820	Q3TV11 /// Q9D7R7	NP_080249.2	NM_025973	---	0006508 // proteolysis // inferred from reviewed computational analysis /// 0006508 // proteolysis // inferred from electronic annotation /// 0007586 // digestion // inferred from electronic annotation	---	0004190 // aspartic-type endopeptidase activity // inferred from electronic annotation /// 0004194 // pepsin A activity // inferred from reviewed computational analysis /// 0004194 // pepsin A activity // inferred from electronic annotation /// 0008233 // peptidase activity // inferred from electronic annotation /// 0016787 // hydrolase activity // inferred from electronic annotation	---	---	---	---
1415787_at			No	no	no	no	no	no	no	no	no	no	no	no	no	Mm.3196.1	gb:NM_008060.1 /DB_XREF=gi:6679890 /GEN=G2an /FEA=FLmRNA /CNT=432 /TID=Mm.3196.1 /TIER=FL+Stack /STK=279 /UG=Mm.3196 /LL=14376 /DEF=Mus musculus alpha glucosidase 2, alpha neutral subunit (G2an), mRNA. /PROD=alpha glucosidase 2, alpha neutral subunit /FL=gb:U92793.1 gb:NM_008060.1	NM_008060	Mm.3196	chr19:8965154-8983784 (+) // 99.54 // qA	alpha glucosidase 2 alpha neutral subunit	Ganab	chr19 A	ENSMUSG00000071650	14376	A1A4T2 /// Q149A6 /// Q3UE86 /// Q8BHN3 /// Q9R1N7	NP_032086.1	NM_008060	1097667	0005975 // carbohydrate metabolic process // inferred from reviewed computational analysis /// 0005975 // carbohydrate metabolic process // inferred from electronic annotation /// 0006491 // N-glycan processing // traceable author statement	0005783 // endoplasmic reticulum // traceable author statement /// 0005783 // endoplasmic reticulum // inferred from electronic annotation /// 0017177 // alpha-glucosidase II complex // inferred from physical interaction	0004553 // hydrolase activity, hydrolyzing O-glycosyl compounds // inferred from reviewed computational analysis /// 0004553 // hydrolase activity, hydrolyzing O-glycosyl compounds // inferred from electronic annotation /// 0005515 // protein binding // inferred from physical interaction /// 0015926 // glucosidase activity // inferred from sequence or structural similarity /// 0016787 // hydrolas…	---	---	ENSMUSP00000093966 // span:13-32 // numtm:1 /// NP_032086.1 // span:13-32 // numtm:1	---
1415788_at			No	no	no	no	no	no	no	no	no	no	no	no	no	Mm.23744.1	gb:NM_024475.1 /DB_XREF=gi:13277387 /GEN=BC002236 /FEA=FLmRNA /CNT=376 /TID=Mm.23744.1 /TIER=FL+Stack /STK=275 /UG=Mm.23744 /LL=79560 /DEF=Mus musculus hypothetical protein, MGC: 7513 (BC002236), mRNA. /PROD=hypothetical protein, MGC: 7513 /FL=gb:BC002236.1 gb:NM_024475.1	BF158817	Mm.338784	chr11:44297993-44310769 (-) // 92.18 // qB1.1 /// chr11:16534119-16536123 (-) // 79.72 // qA2	ubiquitin-like domain containing CTD phosphatase 1	Ublcp1	chr11 B1.1	ENSMUSG00000041231	79560	Q8BGR9	NP_077795.2	NM_024475	1933105	0006464 // protein modification process // inferred from electronic annotation	---	0004721 // phosphoprotein phosphatase activity // inferred from electronic annotation /// 0016787 // hydrolase activity // inferred from electronic annotation	---	IPR004274 // NLI interacting factor // 0.17	---	---
1415789_a_at			No	no	no	no	no	no	no	no	no	no	no	no	no	Mm.23744.1	gb:BF158817 /DB_XREF=gi:11038907 /DB_XREF=601766168F1 /CLONE=IMAGE:3982121 /FEA=FLmRNA /CNT=376 /TID=Mm.23744.1 /TIER=Stack /STK=44 /UG=Mm.23744 /LL=79560 /UG_GENE=BC002236 /UG_TITLE=hypothetical protein, MGC: 7513 /FL=gb:BC002236.1 gb:NM_024475.1	BF158817	Mm.338784	chr11:44297993-44310769 (-) // 92.18 // qB1.1 /// chr11:16534119-16536123 (-) // 79.72 // qA2	ubiquitin-like domain containing CTD phosphatase 1 /// similar to ubiquitin-like domain containing CTD phosphatase 1	LOC100045709 /// LOC665689 /// Ublcp1	chr11 A2 /// chr11 B1.1	ENSMUSG00000041231 /// ENSMUSG00000048149	100045709 /// 665689 /// 79560	Q8BGR9	NP_077795.2 /// XP_001474895.1	NM_024475 /// XM_001474845 /// XR_001770	1933105 /// 1933105 /// 1933105	0006464 // protein modification process // inferred from electronic annotation	---	0004721 // phosphoprotein phosphatase activity // inferred from electronic annotation /// 0016787 // hydrolase activity // inferred from electronic annotation	---	IPR004274 // NLI interacting factor // 0.17 /// IPR004274 // NLI interacting factor // 0.17 /// IPR004274 // NLI interacting factor // 0.17	---	---
1415790_at			No	no	no	no	no	no	no	no	no	no	no	no	no	Mm.23744.1	gb:BF158817 /DB_XREF=gi:11038907 /DB_XREF=601766168F1 /CLONE=IMAGE:3982121 /FEA=FLmRNA /CNT=376 /TID=Mm.23744.1 /TIER=Stack /STK=44 /UG=Mm.23744 /LL=79560 /UG_GENE=BC002236 /UG_TITLE=hypothetical protein, MGC: 7513 /FL=gb:BC002236.1 gb:NM_024475.1	BF158817	Mm.338784	chr11:44297993-44310769 (-) // 92.18 // qB1.1 /// chr11:16534119-16536123 (-) // 79.72 // qA2	ubiquitin-like domain containing CTD phosphatase 1	Ublcp1	chr11 B1.1	ENSMUSG00000041231	79560	Q8BGR9	NP_077795.2	NM_024475	1933105	0006464 // protein modification process // inferred from electronic annotation	---	0004721 // phosphoprotein phosphatase activity // inferred from electronic annotation /// 0016787 // hydrolase activity // inferred from electronic annotation	---	IPR004274 // NLI interacting factor // 0.17 /// IPR004274 // NLI interacting factor // 0.17	---	---
1415791_at			No	no	no	no	no	no	no	no	no	no	no	no	no	Mm.7780.1	gb:NM_030564.1 /DB_XREF=gi:13385489 /GEN=Rnf34 /FEA=FLmRNA /CNT=345 /TID=Mm.7780.1 /TIER=FL+Stack /STK=275 /UG=Mm.7780 /LL=80751 /DEF=Mus musculus ring finger protein 34 (Rnf34), mRNA. /PROD=ring finger protein 34 /FL=gb:BC004042.1 gb:AF434815.1 gb:NM_030564.1	NM_030564	Mm.388529	chr5:123110792-123129562 (+) // 89.95 // qF	ring finger protein 34	Rnf34	chr5 F	ENSMUSG00000029474	80751	Q99KR6	NP_085041.1	NM_030564	---	0006512 // ubiquitin cycle // inferred from electronic annotation /// 0006915 // apoptosis // inferred from electronic annotation	0016020 // membrane // inferred from electronic annotation	0003676 // nucleic acid binding // inferred from electronic annotation /// 0005515 // protein binding // inferred from electronic annotation /// 0008270 // zinc ion binding // inferred from electronic annotation /// 0016874 // ligase activity // inferred from electronic annotation /// 0046872 // metal ion binding // inferred from electronic annotation	---	---	---	---
1415792_at			No	no	no	no	no	no	no	no	no	no	no	no	no	Mm.28806.1	gb:NM_019705.1 /DB_XREF=gi:9790278 /GEN=Ubce7ip3-pending /FEA=FLmRNA /CNT=355 /TID=Mm.28806.1 /TIER=FL+Stack /STK=273 /UG=Mm.28806 /LL=24105 /DEF=Mus musculus ubiquitin conjugating enzyme 7 interacting protein 3 (Ubce7ip3-pending), mRNA. /PROD=ubiquitin conjugating enzyme 7 interactingprotein 3 /FL=gb:NM_019705.1 gb:AF124663.1	NM_019705	Mm.182145	chr2:152007774-152023862 (-) // 96.39 // qG3	RanBP-type and C3HC4-type zinc finger containing 1	Rbck1	chr2 G3	ENSMUSG00000027466	24105	Q3TM86 /// Q8C2I0 /// Q9WUB0	NP_001077390.1 /// NP_062679.2	NM_001083921 /// NM_019705	1344372	0006464 // protein modification process // inferred from electronic annotation /// 0006512 // ubiquitin cycle // inferred from electronic annotation	0005622 // intracellular // inferred from electronic annotation	0005515 // protein binding // inferred from electronic annotation /// 0008270 // zinc ion binding // inferred from electronic annotation /// 0046872 // metal ion binding // inferred from electronic annotation	---	---	---	---
1415793_at			No	no	no	no	no	no	no	no	no	no	no	no	no	Mm.24187.1	gb:NM_134021.1 /DB_XREF=gi:19527237 /GEN=AI415282 /FEA=FLmRNA /CNT=380 /TID=Mm.24187.1 /TIER=FL+Stack /STK=270 /UG=Mm.24187 /LL=103711 /DEF=Mus musculus expressed sequence AI415282 (AI415282), mRNA. /PROD=expressed sequence AI415282 /FL=gb:BC026564.1 gb:BC010785.1 gb:NM_134021.1	NM_134021	Mm.254704	chr11:96753912-96760099 (-) // 98.58 // qD	pyridoxine 5'-phosphate oxidase	Pnpo	chr11 D	ENSMUSG00000018659	103711	Q91XF0	NP_598782.1	NM_134021	---	0008615 // pyridoxine biosynthetic process // inferred from electronic annotation	---	0004733 // pyridoxamine-phosphate oxidase activity // inferred from electronic annotation /// 0010181 // FMN binding // inferred from electronic annotation /// 0016491 // oxidoreductase activity // inferred from electronic annotation	---	---	---	---
1415794_a_at			No	no	no	no	no	no	no	no	no	no	no	no	no	Mm.42193.1	gb:NM_011462.1 /DB_XREF=gi:6755619 /GEN=Spin /FEA=FLmRNA /CNT=549 /TID=Mm.42193.1 /TIER=FL+Stack /STK=268 /UG=Mm.42193 /LL=20729 /DEF=Mus musculus spindlin (Spin), mRNA. /PROD=spindlin /FL=gb:NM_011462.1 gb:BC016517.1 gb:U48972.1	BM228780	Mm.188432	chr13:51113396-51165113 (+) // 96.68 // qA5	spindlin 1	Spin1	chr13 A5|13 31.0 cM	ENSMUSG00000021395	20729	Q3TLF7 /// Q3TQU2 /// Q3TQU6 /// Q3UWM7 /// Q3UX91 /// Q61142	NP_035592.1 /// NP_666155.1	NM_011462 /// NM_146043	---	0007049 // cell cycle // inferred from electronic annotation /// 0007143 // female meiosis // inferred by curator /// 0007275 // multicellular organismal development // inferred from electronic annotation /// 0007276 // gamete generation // inferred from electronic annotation	0005819 // spindle // inferred from direct assay	---	---	---	---	---
1415795_at			No	no	no	no	no	no	no	no	no	no	no	no	no	Mm.42193.1	gb:BC016517.1 /DB_XREF=gi:16741383 /FEA=FLmRNA /CNT=549 /TID=Mm.42193.1 /TIER=FL /STK=5 /UG=Mm.42193 /LL=20729 /UG_GENE=Spin /DEF=Mus musculus, clone MGC:27756 IMAGE:2654233, mRNA, complete cds. /PROD=Unknown (protein for MGC:27756) /FL=gb:NM_011462.1 gb:BC016517.1 gb:U48972.1	BM228780	Mm.188432	chr13:51113396-51165113 (+) // 96.68 // qA5	spindlin 1 /// similar to Spindlin 1	LOC100046080 /// Spin1	chr13 A5|13 31.0 cM	ENSMUSG00000021395	100046080 /// 20729	Q3TLF7 /// Q3TQU2 /// Q3TQU6 /// Q3UWM7 /// Q3UX91 /// Q61142	NP_035592.1 /// NP_666155.1 /// XP_001475468.1 /// XP_001475484.1	NM_011462 /// NM_146043 /// XM_001475418 /// XM_001475434	109242 /// 109242	0007049 // cell cycle // inferred from electronic annotation /// 0007143 // female meiosis // inferred by curator /// 0007275 // multicellular organismal development // inferred from electronic annotation /// 0007276 // gamete generation // inferred from electronic annotation	0005819 // spindle // inferred from direct assay	---	---	---	---	---
1415796_at			No	no	no	no	no	no	no	no	no	no	no	no	no	Mm.28797.1	gb:NM_011873.1 /DB_XREF=gi:6755181 /GEN=Prtb /FEA=FLmRNA /CNT=531 /TID=Mm.28797.1 /TIER=FL+Stack /STK=267 /UG=Mm.28797 /LL=23994 /DEF=Mus musculus proline rich protein expressed in brain (Prtb), mRNA. /PROD=proline rich protein expressed in brain /FL=gb:AF085348.1 gb:BC014808.1 gb:NM_011873.1	NM_011873	Mm.292530	chr15:100443678-100448790 (+) // 94.53 // qF1	DAZ associated protein 2	Dazap2	chr15 F1|15 60.0 cM	ENSMUSG00000000346	23994	Q3ULN7 /// Q9DCP9	NP_036003.2	NM_011873	---	---	0005667 // transcription factor complex // inferred by curator	0005515 // protein binding // inferred from physical interaction	Circadian_Exercise // GenMAPP	---	---	---
1415797_at			No	no	no	no	no	no	no	no	no	no	no	no	no	Mm.5021.1	gb:NM_007584.1 /DB_XREF=gi:6680827 /GEN=Ddr1 /FEA=FLmRNA /CNT=379 /TID=Mm.5021.1 /TIER=FL+Stack /STK=263 /UG=Mm.5021 /LL=12305 /DEF=Mus musculus discoidin domain receptor family, member 1 (Ddr1), mRNA. /PROD=cell adhesion kinase /FL=gb:L57509.1 gb:AF026259.1 gb:NM_007584.1	BF225985	Mm.5021	chr17:35289620-35312165 (-) // 97.0 // qB1	discoidin domain receptor family, member 1	Ddr1	chr17 C|17 21.5 cM	ENSMUSG00000003534	12305	O35407 /// Q03146 /// Q05BN5 /// Q544T2 /// Q6NZR6	NP_031610.1 /// NP_766550.1	NM_007584 /// NM_172962	99216	0006468 // protein amino acid phosphorylation // inferred from electronic annotation /// 0007155 // cell adhesion // inferred from electronic annotation /// 0007169 // transmembrane receptor protein tyrosine kinase signaling pathway // inferred from electronic annotation	0016020 // membrane // inferred from electronic annotation /// 0016021 // integral to membrane // inferred from reviewed computational analysis /// 0016021 // integral to membrane // inferred from electronic annotation	0000166 // nucleotide binding // inferred from electronic annotation /// 0004672 // protein kinase activity // inferred from electronic annotation /// 0004713 // protein-tyrosine kinase activity // inferred from electronic annotation /// 0004714 // transmembrane receptor protein tyrosine kinase activity // inferred from electronic annotation /// 0004872 // receptor activity // inferred from elect…	---	IPR001245 // Tyrosine protein kinase // 3.9E-5	GENSCAN00000414114 // span:415-437 // numtm:1 /// ENSMUSP00000084479 // span:415-437 // numtm:1 /// NP_031610.1 // span:415-437 // numtm:1 /// NP_766550.1 // span:415-437 // numtm:1	---
1415798_at			No	no	no	no	no	no	no	no	no	no	no	no	no	Mm.5021.1	gb:BF225985 /DB_XREF=gi:11133624 /DB_XREF=uz58g02.x1 /CLONE=IMAGE:3673298 /FEA=FLmRNA /CNT=379 /TID=Mm.5021.1 /TIER=Stack /STK=13 /UG=Mm.5021 /LL=12305 /UG_GENE=Ddr1 /UG_TITLE=discoidin domain receptor family, member 1 /FL=gb:L57509.1 gb:AF026259.1 gb:NM_007584.1	BF225985	Mm.5021	chr17:35289620-35312165 (-) // 97.0 // qB1	discoidin domain receptor family, member 1	Ddr1	chr17 C|17 21.5 cM	ENSMUSG00000003534	12305	O35407 /// Q03146 /// Q05BN5 /// Q544T2 /// Q6NZR6	NP_031610.1 /// NP_766550.1	NM_007584 /// NM_172962	99216	0006468 // protein amino acid phosphorylation // inferred from electronic annotation /// 0007155 // cell adhesion // inferred from electronic annotation /// 0007169 // transmembrane receptor protein tyrosine kinase signaling pathway // inferred from electronic annotation	0016020 // membrane // inferred from electronic annotation /// 0016021 // integral to membrane // inferred from reviewed computational analysis /// 0016021 // integral to membrane // inferred from electronic annotation	0000166 // nucleotide binding // inferred from electronic annotation /// 0004672 // protein kinase activity // inferred from electronic annotation /// 0004713 // protein-tyrosine kinase activity // inferred from electronic annotation /// 0004714 // transmembrane receptor protein tyrosine kinase activity // inferred from electronic annotation /// 0004872 // receptor activity // inferred from elect…	---	---	GENSCAN00000414114 // span:415-437 // numtm:1 /// NP_031610.1 // span:415-437 // numtm:1 /// NP_766550.1 // span:415-437 // numtm:1	---
1415799_at			No	no	no	no	no	no	no	no	no	no	no	no	no	Mm.141197.1	gb:NM_021714.1 /DB_XREF=gi:11096333 /GEN=Wbp11 /FEA=FLmRNA /CNT=342 /TID=Mm.141197.1 /TIER=FL+Stack /STK=262 /UG=Mm.141197 /LL=60321 /DEF=Mus musculus WW domain binding protein 11 (Wbp11), mRNA. /PROD=WW domain binding protein 11 /FL=gb:BC021823.1 gb:BC006600.1 gb:NM_021714.1 gb:AF071186.1	NM_021714	Mm.141197	chr6:136777849-136792356 (-) // 98.45 // qG1	WW domain binding protein 11	Wbp11	chr6 G1|6 66.5 cM	ENSMUSG00000030216	60321	A0AUK1 /// Q3TXH8 /// Q3U521 /// Q3U6Q1 /// Q3UKQ3 /// Q923D5	NP_068360.3	NM_021714	---	0006364 // rRNA processing // inferred from electronic annotation /// 0006397 // mRNA processing // inferred from electronic annotation /// 0008380 // RNA splicing // inferred from direct assay /// 0008380 // RNA splicing // inferred from electronic annotation	0005634 // nucleus // inferred from direct assay /// 0005730 // nucleolus // inferred from direct assay /// 0005737 // cytoplasm // inferred from direct assay /// 0005737 // cytoplasm // inferred from electronic annotation /// 0016607 // nuclear speck // inferred from direct assay	0005515 // protein binding // inferred from physical interaction /// 0008599 // protein phosphatase type 1 regulator activity // inferred from direct assay	---	---	---	---
1415800_at			No	no	no	no	no	no	no	no	no	no	no	no	no	Mm.4504.1	gb:BC006894.1 /DB_XREF=gi:13905195 /FEA=FLmRNA /CNT=381 /TID=Mm.4504.1 /TIER=FL+Stack /STK=260 /UG=Mm.4504 /LL=14609 /UG_GENE=Gja1 /DEF=Mus musculus, gap junction membrane channel protein alpha 1, clone MGC:11552 IMAGE:3599347, mRNA, complete cds. /PROD=gap junction membrane channel protein alpha 1 /FL=gb:M63801.1 gb:NM_010288.1 gb:BC006894.1	M63801	Mm.378921	chr10:56065687-56078838 (+) // 99.11 // qB4	gap junction membrane channel protein alpha 1	Gja1	chr10 B4|10 29.0 cM	ENSMUSG00000050953	14609	P23242 /// Q3UTR0 /// Q544I7 /// Q6T9D4 /// Q7TMQ1 /// Q8C4N2 /// Q8CE05 /// Q9CT20	NP_034418.1	NM_010288	95713	0001701 // in utero embryonic development // inferred from mutant phenotype /// 0001764 // neuron migration // inferred from mutant phenotype /// 0001947 // heart looping // inferred from mutant phenotype /// 0002070 // epithelial cell maturation // inferred from mutant phenotype /// 0007154 // cell communication // inferred from electronic annotation /// 0007267 // cell-cell signaling // inferre…	0005921 // gap junction // inferred from direct assay /// 0005921 // gap junction // inferred from electronic annotation /// 0005922 // connexon complex // inferred from electronic annotation /// 0016020 // membrane // inferred from electronic annotation /// 0016021 // integral to membrane // inferred from reviewed computational analysis /// 0016021 // integral to membrane // inferred from electr…	0005243 // gap junction channel activity // inferred from direct assay /// 0005515 // protein binding // inferred from sequence or structural similarity	Calcium_regulation_in_cardiac_cells // GenMAPP /// Calcium_regulation_in_cardiac_cells // GenMAPP /// Calcium_regulation_in_cardiac_cells // GenMAPP /// Calcium_regulation_in_cardiac_cells // GenMAPP /// Calcium_regulation_in_cardiac_cells // GenMAPP ///	---	NP_034418.1 // span:24-46,77-99,155-177,209-231 // numtm:4	---
1415801_at			No	no	yes	no	no	no	yes	no	no	no	no	yes	yes	Mm.4504.1	gb:M63801.1 /DB_XREF=gi:191773 /GEN=alpha-1 gap junction /FEA=FLmRNA /CNT=381 /TID=Mm.4504.1 /TIER=FL /STK=2 /UG=Mm.4504 /LL=14609 /DEF=Mus musculus connexin 43 (alpha-1 gap junction) mRNA, complete cds. /PROD=connexin 43 /FL=gb:M63801.1 gb:NM_010288.1 gb:BC006894.1	M63801	Mm.378921	chr10:56065687-56078838 (+) // 99.11 // qB4	gap junction membrane channel protein alpha 1	Gja1	chr10 B4|10 29.0 cM	ENSMUSG00000050953	14609	P23242 /// Q3UTR0 /// Q544I7 /// Q6T9D4 /// Q7TMQ1 /// Q8C4N2 /// Q8CE05 /// Q9CT20	NP_034418.1	NM_010288	95713	0001701 // in utero embryonic development // inferred from mutant phenotype /// 0001764 // neuron migration // inferred from mutant phenotype /// 0001947 // heart looping // inferred from mutant phenotype /// 0002070 // epithelial cell maturation // inferred from mutant phenotype /// 0007154 // cell communication // inferred from electronic annotation /// 0007267 // cell-cell signaling // inferre…	0005921 // gap junction // inferred from direct assay /// 0005921 // gap junction // inferred from electronic annotation /// 0005922 // connexon complex // inferred from electronic annotation /// 0016020 // membrane // inferred from electronic annotation /// 0016021 // integral to membrane // inferred from reviewed computational analysis /// 0016021 // integral to membrane // inferred from electr…	0005243 // gap junction channel activity // inferred from direct assay /// 0005515 // protein binding // inferred from sequence or structural similarity	Calcium_regulation_in_cardiac_cells // GenMAPP /// Calcium_regulation_in_cardiac_cells // GenMAPP /// Calcium_regulation_in_cardiac_cells // GenMAPP /// Calcium_regulation_in_cardiac_cells // GenMAPP /// Calcium_regulation_in_cardiac_cells // GenMAPP ///	---	GENSCAN00000420258 // span:24-46,77-99,155-177,209-231 // numtm:4 /// NP_034418.1 // span:24-46,77-99,155-177,209-231 // numtm:4	---
1415802_at			No	no	no	no	no	no	no	no	no	no	no	no	no	Mm.9086.1	gb:NM_009196.1 /DB_XREF=gi:6677994 /GEN=Slc16a1 /FEA=FLmRNA /CNT=354 /TID=Mm.9086.1 /TIER=FL+Stack /STK=259 /UG=Mm.9086 /LL=20501 /DEF=Mus musculus solute carrier family 16 (monocarboxylic acid transporters), member 1 (Slc16a1), mRNA. /PROD=solute carrier family 16 (monocarboxylic acidtransporters), member 1 /FL=gb:BC014777.1 gb:NM_009196.1 gb:AF058055.1	NM_009196	Mm.9086	chr3:104767725-104786321 (+) // 98.69 // qF2.2	solute carrier family 16 (monocarboxylic acid transporters), member 1	Slc16a1	chr3 F2.2	ENSMUSG00000032902	20501	P53986 /// Q3TIU1 /// Q3TRK9 /// Q3UWP4 /// Q544N9 /// Q8BPS5 /// Q8C2E6 /// Q8C571	NP_033222.1	NM_009196	---	0006810 // transport // inferred from electronic annotation /// 0015711 // organic anion transport // inferred from electronic annotation	0005887 // integral to plasma membrane // inferred from electronic annotation /// 0016020 // membrane // inferred from electronic annotation /// 0016021 // integral to membrane // inferred from reviewed computational analysis /// 0016021 // integral to membrane // inferred from electronic annotation	0005215 // transporter activity // inferred from electronic annotation /// 0005515 // protein binding // inferred from electronic annotation /// 0015293 // symporter activity // inferred from electronic annotation /// 0015355 // secondary active monocarboxylate transmembrane transporter activity // inferred from electronic annotation /// 0022857 // transmembrane transporter activity // inferred f…	---	---	NP_033222.1 // span:15-37,58-80,84-106,113-135,150-169,176-198,255-277,324-341,345-367,380-399,414-436 // numtm:11	---
1415803_at			No	no	no	no	no	no	no	no	no	no	no	no	no	Mm.3205.1	gb:AF071549.1 /DB_XREF=gi:5305370 /FEA=FLmRNA /CNT=335 /TID=Mm.3205.1 /TIER=FL+Stack /STK=258 /UG=Mm.3205 /LL=20312 /UG_GENE=Scyd1 /DEF=Mus musculus fractalkineneurotactin mRNA, complete cds. /PROD=fractalkineneurotactin /FL=gb:NM_009142.1 gb:U92565.1 gb:BC006650.1 gb:AF010586.1 gb:AF071549.1	AF010586	Mm.103711	chr8:97661315-97671556 (+) // 97.83 // qD1	chemokine (C-X3-C motif) ligand 1	Cx3cl1	chr8 C5|8 46.0 cM	ENSMUSG00000031778	20312	O35188 /// Q8C9Y1 /// Q91V44	NP_033168.2	NM_009142	---	0006955 // immune response // inferred from electronic annotation /// 0007155 // cell adhesion // inferred from electronic annotation /// 0007165 // signal transduction // inferred from electronic annotation /// 0050729 // positive regulation of inflammatory response // inferred from electronic annotation /// 0051041 // positive regulation of calcium-independent cell-cell adhesion // inferred fro…	0005576 // extracellular region // inferred from electronic annotation /// 0005615 // extracellular space // inferred from electronic annotation /// 0009986 // cell surface // inferred from electronic annotation /// 0016020 // membrane // inferred from electronic annotation /// 0016021 // integral to membrane // inferred from electronic annotation	0005125 // cytokine activity // inferred from electronic annotation /// 0005515 // protein binding // inferred from electronic annotation /// 0008009 // chemokine activity // inferred from electronic annotation	---	---	NP_033168.2 // span:341-360 // numtm:1	---
1415804_at			No	no	no	no	no	no	no	no	no	no	no	no	no	Mm.3205.1	gb:AF010586.1 /DB_XREF=gi:2317697 /FEA=FLmRNA /CNT=335 /TID=Mm.3205.1 /TIER=FL /STK=2 /UG=Mm.3205 /LL=20312 /UG_GENE=Scyd1 /DEF=Mus musculus neurotactin mRNA, complete cds. /PROD=neurotactin /FL=gb:NM_009142.1 gb:U92565.1 gb:BC006650.1 gb:AF010586.1 gb:AF071549.1	AF010586	Mm.103711	chr8:97661315-97671556 (+) // 97.83 // qD1	chemokine (C-X3-C motif) ligand 1	Cx3cl1	chr8 C5|8 46.0 cM	ENSMUSG00000031778	20312	O35188 /// Q8C9Y1 /// Q91V44	NP_033168.2	NM_009142	---	0006955 // immune response // inferred from electronic annotation /// 0007155 // cell adhesion // inferred from electronic annotation /// 0007165 // signal transduction // inferred from electronic annotation /// 0050729 // positive regulation of inflammatory response // inferred from electronic annotation /// 0051041 // positive regulation of calcium-independent cell-cell adhesion // inferred fro…	0005576 // extracellular region // inferred from electronic annotation /// 0005615 // extracellular space // inferred from electronic annotation /// 0009986 // cell surface // inferred from electronic annotation /// 0016020 // membrane // inferred from electronic annotation /// 0016021 // integral to membrane // inferred from electronic annotation	0005125 // cytokine activity // inferred from electronic annotation /// 0005515 // protein binding // inferred from electronic annotation /// 0008009 // chemokine activity // inferred from electronic annotation	---	---	NP_033168.2 // span:341-360 // numtm:1	---
1415805_at			No	no	no	no	no	no	no	no	no	no	no	no	no	Mm.21160.1	gb:NM_025469.1 /DB_XREF=gi:13384885 /GEN=2200003J09Rik /FEA=FLmRNA /CNT=457 /TID=Mm.21160.1 /TIER=FL+Stack /STK=255 /UG=Mm.21160 /LL=66287 /DEF=Mus musculus RIKEN cDNA 2200003J09 gene (2200003J09Rik), mRNA. /PROD=RIKEN cDNA 2200003J09 /FL=gb:AF414676.1 gb:NM_025469.1 gb:AF414677.1	NM_025469	Mm.21160	chr17:28285801-28288305 (-) // 71.31 // qA3.3	colipase, pancreatic	Clps	chr17 B1|17 17.1 cM	ENSMUSG00000024225	109791	Q9CQC2 /// Q9D2R7	NP_079745.1	NM_025469	88421	0007586 // digestion // inferred from electronic annotation /// 0016042 // lipid catabolic process // inferred from electronic annotation	0005576 // extracellular region // inferred from reviewed computational analysis /// 0005576 // extracellular region // inferred from electronic annotation /// 0005615 // extracellular space // inferred from reviewed computational analysis	0008047 // enzyme activator activity // inferred from reviewed computational analysis /// 0008047 // enzyme activator activity // inferred from electronic annotation	---	---	AAH42935.1 // span:5-27 // numtm:1 /// NP_079745.1 // span:5-27 // numtm:1	---
1415806_at			No	no	no	no	no	no	no	no	no	no	no	no	no	Mm.154660.1	gb:NM_008872.1 /DB_XREF=gi:6679374 /GEN=Plat /FEA=FLmRNA /CNT=301 /TID=Mm.154660.1 /TIER=FL+Stack /STK=249 /UG=Mm.154660 /LL=18791 /DEF=Mus musculus plasminogen activator, tissue (Plat), mRNA. /PROD=plasminogen activator, tissue /FL=gb:BC011256.1 gb:NM_008872.1 gb:J03520.1	NM_008872	Mm.154660	chr8:24223286-24248393 (+) // 95.03 // qA2	plasminogen activator, tissue	Plat	chr8 A2|8 9.0 cM	ENSMUSG00000031538	18791	P11214 /// Q6P7U0	NP_032898.1	NM_008872	---	0006508 // proteolysis // inferred from direct assay /// 0006508 // proteolysis // inferred from electronic annotation /// 0048008 // platelet-derived growth factor receptor signaling pathway // inferred from direct assay /// 0048008 // platelet-derived growth factor receptor signaling pathway // inferred from mutant phenotype	0005576 // extracellular region // inferred from electronic annotation /// 0005615 // extracellular space // inferred from direct assay /// 0005737 // cytoplasm // inferred from direct assay /// 0030141 // secretory granule // inferred from direct assay /// 0045177 // apical part of cell // inferred from direct assay	0004252 // serine-type endopeptidase activity // inferred from direct assay /// 0004252 // serine-type endopeptidase activity // inferred from electronic annotation /// 0008233 // peptidase activity // inferred from electronic annotation /// 0008243 // plasminogen activator activity // inferred from electronic annotation /// 0016787 // hydrolase activity // inferred from electronic annotation	Blood_Clotting_Cascade // GenMAPP	---	---	---
1415807_s_at			No	no	no	no	no	no	no	no	no	no	no	no	no	Mm.21841.1	gb:AK011528.1 /DB_XREF=gi:12847710 /FEA=FLmRNA /CNT=405 /TID=Mm.21841.1 /TIER=Stack /STK=18 /UG=Mm.21841 /LL=20382 /UG_GENE=Sfrs2 /UG_TITLE=splicing factor, arginineserine-rich 2 (SC-35) /DEF=Mus musculus 10 days embryo whole body cDNA, RIKEN full-length enriched library, clone:2610024E04:splicing factor, arginineserine-rich 2 (SC-35), full insert sequence. /FL=gb:NM_011358.1 gb:AF077858.1	AK011528	Mm.21841	chr11:116665892-116669210 (-) // 98.38 // qE2	splicing factor, arginine/serine-rich 2 (SC-35)	Sfrs2	chr11 E2|11 73.0 cM	ENSMUSG00000034120	20382	Q06477 /// Q62093 /// Q8C671 /// Q99MY4 /// Q99MY5	NP_035488.1	NM_011358	98284	0006376 // mRNA splice site selection // inferred from electronic annotation /// 0006397 // mRNA processing // inferred from electronic annotation /// 0008380 // RNA splicing // inferred from electronic annotation	0005634 // nucleus // inferred from direct assay /// 0005681 // spliceosome // inferred from direct assay /// 0016607 // nuclear speck // inferred from direct assay	0000166 // nucleotide binding // inferred from electronic annotation /// 0003676 // nucleic acid binding // inferred from electronic annotation /// 0003723 // RNA binding // inferred from electronic annotation /// 0005515 // protein binding // inferred from physical interaction	---	IPR000504 // RNA-binding region RNP-1 (RNA recognition motif) // 8.0E-8 /// IPR000504 // RNA-binding region RNP-1 (RNA recognition motif) // 2.7E-9 /// IPR000504 // RNA-binding region RNP-1 (RNA recognition motif) // 5.0E-10	---	---
1415808_at			No	no	no	no	no	no	no	no	no	no	no	no	no	Mm.2372.1	gb:NM_009411.1 /DB_XREF=gi:6678404 /GEN=Tpbpa /FEA=FLmRNA /CNT=346 /TID=Mm.2372.1 /TIER=FL+Stack /STK=245 /UG=Mm.2372 /LL=21984 /DEF=Mus musculus trophoblast specific protein alpha (Tpbpa), mRNA. /PROD=trophoblast specific protein alpha /FL=gb:AY034575.1 gb:NM_009411.1	NM_009411	Mm.2372	chr13:60948142-60951558 (-) // 97.91 // qB2	trophoblast specific protein alpha	Tpbpa	chr13 B2|13 36.0 cM	ENSMUSG00000033834	21984	P13438 /// Q9CPR0 /// Q9D6B1	NP_033437.2	NM_009411	98795	---	0005615 // extracellular space // inferred from reviewed computational analysis	0008234 // cysteine-type peptidase activity // inferred from electronic annotation	---	---	---	---
1415809_at			No	no	no	no	no	no	no	no	no	no	no	no	no	Mm.2372.1	gb:AV204308 /DB_XREF=gi:16384405 /DB_XREF=AV204308 /CLONE=1620401J06 /FEA=FLmRNA /CNT=346 /TID=Mm.2372.1 /TIER=ConsEnd /STK=1 /UG=Mm.2372 /LL=21984 /UG_GENE=Tpbpa /UG_TITLE=trophoblast specific protein alpha /FL=gb:AY034575.1 gb:NM_009411.1	NM_009411	Mm.2372	chr13:60948142-60951558 (-) // 97.91 // qB2	trophoblast specific protein alpha	Tpbpa	chr13 B2|13 36.0 cM	---	21984	P13438 /// Q9CPR0 /// Q9D6B1	NP_033437.2	NM_009411	---	---	0005615 // extracellular space // inferred from reviewed computational analysis	0008234 // cysteine-type peptidase activity // inferred from electronic annotation	---	---	---	---
1415810_at			No	no	no	no	no	no	no	no	no	no	no	no	no	Mm.42196.1	gb:NM_010931.1 /DB_XREF=gi:6754877 /GEN=Np95 /FEA=FLmRNA /CNT=340 /TID=Mm.42196.1 /TIER=FL+Stack /STK=244 /UG=Mm.42196 /LL=18140 /DEF=Mus musculus nuclear protein 95 (Np95), mRNA. /PROD=nuclear protein 95 /FL=gb:NM_010931.1 gb:D87908.1 gb:BC022167.1 gb:AF274046.1	BB702754	Mm.42196	chr17:55937103-55957188 (+) // 95.5 // qC /// chrX:117450944-117453520 (-) // 68.06 // qE2	ubiquitin-like, containing PHD and RING finger domains, 1	Uhrf1	chr17 D-E1	ENSMUSG00000001228	18140	Q3U9D7 /// Q3U9P2 /// Q3UI74 /// Q3UIE6 /// Q3ULF2 /// Q3ULQ0 /// Q8VDF2	NP_035061.2	NM_010931	1338889	0006281 // DNA repair // inferred from electronic annotation /// 0006350 // transcription // inferred from electronic annotation /// 0006355 // regulation of transcription, DNA-dependent // inferred from reviewed computational analysis /// 0006355 // regulation of transcription, DNA-dependent // inferred from electronic annotation /// 0006464 // protein modification process // inferred from elect…	0005634 // nucleus // traceable author statement	0003677 // DNA binding // inferred from reviewed computational analysis /// 0003677 // DNA binding // inferred from electronic annotation /// 0005215 // transporter activity // inferred from reviewed computational analysis /// 0005515 // protein binding // inferred from electronic annotation /// 0008270 // zinc ion binding // inferred from electronic annotation /// 0016874 // ligase activity // i…	---	---	---	---
1415811_at			No	no	no	no	no	no	no	no	no	no	no	no	no	Mm.42196.1	gb:BB702754 /DB_XREF=gi:16051578 /DB_XREF=BB702754 /CLONE=7420444B20 /FEA=FLmRNA /CNT=340 /TID=Mm.42196.1 /TIER=Stack /STK=12 /UG=Mm.42196 /LL=18140 /UG_GENE=Np95 /UG_TITLE=nuclear protein 95 /FL=gb:NM_010931.1 gb:D87908.1 gb:BC022167.1 gb:AF274046.1	BB702754	Mm.42196	chr17:55937103-55957188 (+) // 95.5 // qC /// chrX:117450944-117453520 (-) // 68.06 // qE2	ubiquitin-like, containing PHD and RING finger domains, 1	Uhrf1	chr17 D-E1	ENSMUSG00000001228	18140	Q3U9D7 /// Q3U9P2 /// Q3UI74 /// Q3UIE6 /// Q3ULF2 /// Q3ULQ0 /// Q8VDF2	NP_035061.2	NM_010931	1338889	0006281 // DNA repair // inferred from electronic annotation /// 0006350 // transcription // inferred from electronic annotation /// 0006355 // regulation of transcription, DNA-dependent // inferred from reviewed computational analysis /// 0006355 // regulation of transcription, DNA-dependent // inferred from electronic annotation /// 0006464 // protein modification process // inferred from elect…	0005634 // nucleus // traceable author statement	0003677 // DNA binding // inferred from reviewed computational analysis /// 0003677 // DNA binding // inferred from electronic annotation /// 0005215 // transporter activity // inferred from reviewed computational analysis /// 0005515 // protein binding // inferred from electronic annotation /// 0008270 // zinc ion binding // inferred from electronic annotation /// 0016874 // ligase activity // i…	---	---	---	---
1415812_at			No	no	no	no	no	no	no	no	no	no	no	no	no	Mm.21109.1	gb:NM_010354.1 /DB_XREF=gi:6754077 /GEN=Gsn /FEA=FLmRNA /CNT=415 /TID=Mm.21109.1 /TIER=FL+Stack /STK=239 /UG=Mm.21109 /LL=14851 /DEF=Mus musculus gelsolin (Gsn), mRNA. /PROD=gelsolin /FL=gb:NM_010354.1 gb:BC023143.1 gb:J04953.1	NM_010354	Mm.21109	chr2:35104421-35129910 (+) // 96.4 // qB	gelsolin	Gsn	chr2 B|2 24.5 cM	ENSMUSG00000026879	227753	P13020 /// Q3TGJ9 /// Q3U9Q8 /// Q3UCW8 /// Q6PAC1	NP_666232.2	NM_146120	95851	0016192 // vesicle-mediated transport // inferred from mutant phenotype /// 0030041 // actin filament polymerization // inferred from sequence or structural similarity /// 0051014 // actin filament severing // inferred from reviewed computational analysis /// 0051014 // actin filament severing // inferred from sequence or structural similarity /// 0051016 // barbed-end actin filament capping // i…	0005576 // extracellular region // inferred from sequence or structural similarity /// 0005615 // extracellular space // inferred from reviewed computational analysis /// 0005737 // cytoplasm // inferred from reviewed computational analysis /// 0005737 // cytoplasm // inferred from electronic annotation /// 0005829 // cytosol // inferred from sequence or structural similarity /// 0005856 // cytos…	0003779 // actin binding // inferred from electronic annotation /// 0005198 // structural molecule activity // inferred from reviewed computational analysis /// 0005509 // calcium ion binding // inferred from reviewed computational analysis /// 0005509 // calcium ion binding // inferred from electronic annotation /// 0005515 // protein binding // inferred from electronic annotation	---	---	---	---
1415813_at			No	no	no	no	no	no	no	no	no	no	no	no	no	Mm.692.1	gb:NM_007466.1 /DB_XREF=gi:6671566 /GEN=Api5 /FEA=FLmRNA /CNT=349 /TID=Mm.692.1 /TIER=FL+Stack /STK=239 /UG=Mm.692 /LL=11800 /DEF=Mus musculus apoptosis inhibitor 5 (Api5), mRNA. /PROD=apoptosis inhibitor 5 /FL=gb:BC007133.1 gb:NM_007466.1 gb:U35846.1	NM_007466	Mm.181824	chr2:94212436-94238985 (-) // 99.42 // qE1	apoptosis inhibitor 5	Api5	chr2 E1	ENSMUSG00000027193	11800	O35841 /// Q3U517 /// Q3UYQ4	NP_031492.2	NM_007466	---	0006915 // apoptosis // inferred from electronic annotation /// 0006916 // anti-apoptosis // inferred from direct assay	0005681 // spliceosome // inferred from direct assay /// 0005737 // cytoplasm // inferred from electronic annotation	0017134 // fibroblast growth factor binding // inferred from sequence or structural similarity	---	---	---	---
1415814_at			No	no	no	no	no	no	no	no	no	no	no	no	no	Mm.10727.1	gb:NM_007509.2 /DB_XREF=gi:19705577 /GEN=Atp6v1b2 /FEA=FLmRNA /CNT=431 /TID=Mm.10727.1 /TIER=FL+Stack /STK=238 /UG=Mm.10727 /LL=11966 /DEF=Mus musculus ATPase, H+ transporting, lysosomal 5658kD, V1 subunit B, isoform 2 (Atp6v1b2), mRNA. /PROD=ATPase, H+ transporting, lysosomal (vacuolarproton pump), beta 5658 kDa, isoform 2 /FL=gb:BC012497.1 gb:NM_007509.2	NM_007509	Mm.249096	chr8:72017701-72042707 (+) // 98.71 // qB3.3	ATPase, H+ transporting, lysosomal V1 subunit B2	Atp6v1b2	chr8 B3.3	ENSMUSG00000006273	11966	P62814	NP_031535.2	NM_007509	---	0006754 // ATP biosynthetic process // inferred from reviewed computational analysis /// 0006754 // ATP biosynthetic process // inferred from electronic annotation /// 0006810 // transport // inferred from electronic annotation /// 0006811 // ion transport // inferred from electronic annotation /// 0015986 // ATP synthesis coupled proton transport // inferred from electronic annotation /// 001598…	0005737 // cytoplasm // inferred from electronic annotation /// 0016020 // membrane // inferred from electronic annotation /// 0016469 // proton-transporting two-sector ATPase complex // inferred from reviewed computational analysis /// 0016469 // proton-transporting two-sector ATPase complex // inferred from electronic annotation	0005524 // ATP binding // inferred from reviewed computational analysis /// 0005524 // ATP binding // inferred from electronic annotation /// 0008553 // hydrogen-exporting ATPase activity, phosphorylative mechanism // inferred from reviewed computational analysis /// 0008553 // hydrogen-exporting ATPase activity, phosphorylative mechanism // inferred from electronic annotation /// 0015078 // hydr…	---	---	---	---
1415815_at			No	no	no	no	no	no	no	no	no	no	no	no	no	Mm.55.1	gb:BB340005 /DB_XREF=gi:16404435 /DB_XREF=BB340005 /CLONE=B930021N08 /FEA=FLmRNA /CNT=314 /TID=Mm.55.1 /TIER=ConsEnd /STK=1 /UG=Mm.55 /LL=19720 /UG_GENE=Trim27 /UG_TITLE=tripartite motif protein 27 /FL=gb:NM_009054.1 gb:BC003219.1 gb:L46855.1	NM_009054	---	chr13:21187657-21200400 (+) // 75.0 // qA2	tripartite motif protein 27	Trim27	chr13 A3.1|13 10.0 cM	ENSMUSG00000021326	19720	Q62158 /// Q6NSS3	NP_033080.2	NM_009054	97904	0000122 // negative regulation of transcription from RNA polymerase II promoter // inferred from sequence or structural similarity /// 0006350 // transcription // inferred from electronic annotation /// 0006355 // regulation of transcription, DNA-dependent // inferred from electronic annotation /// 0045814 // negative regulation of gene expression, epigenetic // inferred from sequence or structur…	0005622 // intracellular // inferred from electronic annotation /// 0005654 // nucleoplasm // inferred from sequence or structural similarity /// 0005737 // cytoplasm // inferred from direct assay /// 0005737 // cytoplasm // inferred from electronic annotation /// 0031965 // nuclear membrane // inferred from sequence or structural similarity	0003677 // DNA binding // inferred from electronic annotation /// 0005515 // protein binding // inferred from physical interaction /// 0005515 // protein binding // inferred from electronic annotation /// 0008270 // zinc ion binding // inferred from electronic annotation /// 0046872 // metal ion binding // inferred from electronic annotation	---	---	---	---
1415816_at			No	no	no	no	no	no	no	no	no	no	no	no	no	Mm.914.1	gb:NM_007638.1 /DB_XREF=gi:6671703 /GEN=Cct7 /FEA=FLmRNA /CNT=513 /TID=Mm.914.1 /TIER=FL+Stack /STK=236 /UG=Mm.914 /LL=12468 /DEF=Mus musculus chaperonin subunit 7 (eta) (Cct7), mRNA. /PROD=chaperonin subunit 7 (eta) /FL=gb:BC008255.1 gb:NM_007638.1	NM_007638	Mm.289900	chr6:85417171-85434133 (+) // 97.3 // qC3	chaperonin subunit 7 (eta)	Cct7	chr6 D1	ENSMUSG00000030007	12468	P80313 /// Q3TET0 /// Q3THH8 /// Q3TIJ7 /// Q3TJN2 /// Q3UDB1 /// Q3UIJ0 /// Q8C5Q5	NP_031664.2	NM_007638	107184	0006457 // protein folding // inferred from electronic annotation /// 0044267 // cellular protein metabolic process // inferred from electronic annotation	0005737 // cytoplasm // inferred from electronic annotation /// 0005832 // chaperonin-containing T-complex // inferred from direct assay	0000166 // nucleotide binding // inferred from electronic annotation /// 0005515 // protein binding // inferred from physical interaction /// 0005515 // protein binding // inferred from electronic annotation /// 0005524 // ATP binding // inferred from electronic annotation /// 0042802 // identical protein binding // inferred from physical interaction /// 0051082 // unfolded protein binding // inf…	---	---	---	---
1415817_s_at			No	no	no	no	no	no	no	no	no	no	no	no	no	Mm.914.1	gb:NM_007638.1 /DB_XREF=gi:6671703 /GEN=Cct7 /FEA=FLmRNA /CNT=513 /TID=Mm.914.1 /TIER=FL+Stack /STK=236 /UG=Mm.914 /LL=12468 /DEF=Mus musculus chaperonin subunit 7 (eta) (Cct7), mRNA. /PROD=chaperonin subunit 7 (eta) /FL=gb:BC008255.1 gb:NM_007638.1	NM_007638	Mm.289900	chr6:85417171-85434133 (+) // 97.3 // qC3	chaperonin subunit 7 (eta)	Cct7	chr6 D1	ENSMUSG00000030007	12468	P80313 /// Q3TET0 /// Q3THH8 /// Q3TIJ7 /// Q3TJN2 /// Q3UDB1 /// Q3UIJ0 /// Q8C5Q5	NP_031664.2	NM_007638	107184	0006457 // protein folding // inferred from electronic annotation /// 0044267 // cellular protein metabolic process // inferred from electronic annotation	0005737 // cytoplasm // inferred from electronic annotation /// 0005832 // chaperonin-containing T-complex // inferred from direct assay	0000166 // nucleotide binding // inferred from electronic annotation /// 0005515 // protein binding // inferred from physical interaction /// 0005515 // protein binding // inferred from electronic annotation /// 0005524 // ATP binding // inferred from electronic annotation /// 0042802 // identical protein binding // inferred from physical interaction /// 0051082 // unfolded protein binding // inf…	---	---	---	---
1415818_at			No	no	no	no	no	no	no	no	no	no	no	no	no	Mm.22619.1	gb:NM_013472.1 /DB_XREF=gi:7304890 /GEN=Anxa6 /FEA=FLmRNA /CNT=413 /TID=Mm.22619.1 /TIER=FL+Stack /STK=233 /UG=Mm.22619 /LL=11749 /DEF=Mus musculus annexin A6 (Anxa6), mRNA. /PROD=annexin A6 /FL=gb:NM_013472.1 gb:BC005595.1	NM_013472	Mm.265347	chr11:54822375-54876834 (-) // 97.71 // qB1.3	annexin A6	Anxa6	chr11 B1.3|11 29.5 cM	ENSMUSG00000018340	11749	P14824 /// Q3TT26 /// Q3TUI1 /// Q3UDK4 /// Q3UI56 /// Q3V2Z4 /// Q8BSS4 /// Q8CEX0 /// Q99JX6	NP_038500.2	NM_013472	---	0006816 // calcium ion transport // inferred from mutant phenotype /// 0006937 // regulation of muscle contraction // inferred from mutant phenotype	0048471 // perinuclear region of cytoplasm // inferred from direct assay	0005509 // calcium ion binding // inferred from electronic annotation /// 0005544 // calcium-dependent phospholipid binding // inferred from electronic annotation	Prostaglandin_synthesis_regulation // GenMAPP /// Prostaglandin_synthesis_regulation // GenMAPP /// Prostaglandin_synthesis_regulation // GenMAPP /// Prostaglandin_synthesis_regulation // GenMAPP	---	---	---
1415819_a_at			No	no	no	no	no	no	no	no	no	no	no	no	no	Mm.1034.1	gb:BC006606.1 /DB_XREF=gi:13879271 /FEA=FLmRNA /CNT=447 /TID=Mm.1034.1 /TIER=FL+Stack /STK=230 /UG=Mm.1034 /LL=51792 /UG_GENE=Ppp2r1a /DEF=Mus musculus, protein phosphatase 2 (formerly 2A), regulatory subunit A (PR 65), alpha isoform, clone MGC:7086 IMAGE:3157293, mRNA, complete cds. /PROD=protein phosphatase 2 (formerly 2A), regulatorysubunit A (PR 65), alpha isoform /FL=gb:NM_016891.1 gb:BC0066…	BC006606	Mm.294138	chr17:20650060-20670602 (+) // 97.45 // qA3.2	protein phosphatase 2 (formerly 2A), regulatory subunit A (PR 65), alpha isoform	Ppp2r1a	chr17 A3.2	ENSMUSG00000007564	51792	Q76MZ3 /// Q7TMX2 /// Q8C2E1	NP_058587.1	NM_016891	---	---	0005829 // cytosol // inferred from direct assay	0003823 // antigen binding // inferred from electronic annotation /// 0005488 // binding // inferred from electronic annotation /// 0005515 // protein binding // inferred from physical interaction /// 0046982 // protein heterodimerization activity // inferred from electronic annotation	Glycogen_Metabolism // GenMAPP /// Glycogen_Metabolism // GenMAPP	---	---	---
1415820_x_at			No	no	no	no	no	no	no	no	no	no	no	no	no	Mm.21559.1	gb:NM_023144.1 /DB_XREF=gi:12963530 /GEN=Nono /FEA=FLmRNA /CNT=379 /TID=Mm.21559.1 /TIER=FL+Stack /STK=229 /UG=Mm.21559 /LL=53610 /DEF=Mus musculus non-POU-domain-containing, octamer binding protein (Nono), mRNA. /PROD=non-POU-domain-containing, octamer bindingprotein /FL=gb:BC005465.1 gb:NM_023144.1	NM_023144	Mm.280069	chrX:97632401-97651308 (+) // 94.78 // qC3	non-POU-domain-containing, octamer binding protein /// similar to Non-POU-domain-containing, octamer binding protein /// similar to Non-POU domain-containing octamer-binding protein (NonO protein)	LOC667776 /// LOC675399 /// Nono	chrX B /// chrX D	ENSMUSG00000031311	53610 /// 667776 /// 675399	Q3TF40 /// Q3TFC2 /// Q3TMM5 /// Q3TTV7 /// Q3UM20 /// Q4FK11 /// Q99K48	NP_075633.1	NM_023144 /// XR_032963 /// XR_033448	1855692 /// 1855692 /// 1855692	0006281 // DNA repair // inferred from electronic annotation /// 0006310 // DNA recombination // inferred from electronic annotation /// 0006350 // transcription // inferred from electronic annotation /// 0006355 // regulation of transcription, DNA-dependent // inferred from electronic annotation /// 0006397 // mRNA processing // inferred from electronic annotation /// 0006974 // response to DNA …	---	0000166 // nucleotide binding // inferred from electronic annotation /// 0003676 // nucleic acid binding // inferred from reviewed computational analysis /// 0003676 // nucleic acid binding // inferred from electronic annotation /// 0003677 // DNA binding // inferred from electronic annotation /// 0003723 // RNA binding // inferred from electronic annotation /// 0005515 // protein binding // infe…	mRNA_processing_binding_Reactome // GenMAPP	---	---	---
1415821_at			No	no	no	no	no	no	no	no	no	no	no	no	no	Mm.15125.1	gb:NM_009145.1 /DB_XREF=gi:6677896 /GEN=Sdfr1 /FEA=FLmRNA /CNT=349 /TID=Mm.15125.1 /TIER=FL+Stack /STK=229 /UG=Mm.15125 /LL=20320 /DEF=Mus musculus stromal cell derived factor receptor 1 (Sdfr1), mRNA. /PROD=stromal cell derived factor receptor 1 /FL=gb:NM_009145.1 gb:D50463.1	NM_009145	Mm.15125	chr9:58380430-58451016 (+) // 97.73 // qB	neuroplastin	Nptn	chr9 B	ENSMUSG00000032336	20320	P97300	NP_033171.2	NM_009145	108077	0007156 // homophilic cell adhesion // inferred from sequence or structural similarity /// 0048170 // positive regulation of long-term neuronal synaptic plasticity // inferred from sequence or structural similarity	0016020 // membrane // inferred from reviewed computational analysis /// 0016020 // membrane // inferred from electronic annotation /// 0016021 // integral to membrane // inferred from electronic annotation /// 0042734 // presynaptic membrane // inferred from sequence or structural similarity	0050839 // cell adhesion molecule binding // inferred from sequence or structural similarity	---	---	NP_033171.1 // span:221-243 // numtm:1	---
1415822_at			No	no	no	no	no	no	no	no	no	no	no	no	no	Mm.193096.1	gb:NM_009128.1 /DB_XREF=gi:6677862 /GEN=Scd2 /FEA=FLmRNA /CNT=525 /TID=Mm.193096.1 /TIER=FL+Stack /STK=227 /UG=Mm.193096 /LL=20250 /DEF=Mus musculus stearoyl-Coenzyme A desaturase 2 (Scd2), mRNA. /PROD=stearoyl-Coenzyme A desaturase 2 /FL=gb:NM_009128.1 gb:M26270.1	BG060909	Mm.193096	chr19:44347343-44360168 (+) // 95.49 // qC3	stearoyl-Coenzyme A desaturase 2	Scd2	chr19 C3|19 43.0 cM	ENSMUSG00000025203	20250	P13011 /// Q8BH96	NP_033154.1	NM_009128	---	0006629 // lipid metabolic process // inferred from electronic annotation /// 0006633 // fatty acid biosynthetic process // inferred from electronic annotation /// 0006801 // superoxide metabolic process // inferred from reviewed computational analysis /// 0008610 // lipid biosynthetic process // inferred from electronic annotation	0005783 // endoplasmic reticulum // inferred from direct assay /// 0005783 // endoplasmic reticulum // inferred from electronic annotation /// 0016020 // membrane // inferred from electronic annotation /// 0016021 // integral to membrane // inferred from electronic annotation	0004768 // stearoyl-CoA 9-desaturase activity // inferred from electronic annotation /// 0004785 // copper, zinc superoxide dismutase activity // inferred from reviewed computational analysis /// 0005506 // iron ion binding // inferred from electronic annotation /// 0016491 // oxidoreductase activity // inferred from electronic annotation /// 0016717 // oxidoreductase activity, acting on paired d…	Fatty_Acid_Synthesis // GenMAPP /// Fatty_Acid_Synthesis // GenMAPP	---	NP_033154.1 // span:70-92,102-124,221-238,253-272 // numtm:4	---
1415823_at			No	no	no	no	no	no	yes	no	no	no	no	no	no	Mm.193096.1	gb:BB459479 /DB_XREF=gi:16426408 /DB_XREF=BB459479 /CLONE=D130061J12 /FEA=FLmRNA /CNT=525 /TID=Mm.193096.1 /TIER=Stack /STK=36 /UG=Mm.193096 /LL=20250 /UG_GENE=Scd2 /UG_TITLE=stearoyl-Coenzyme A desaturase 2 /FL=gb:NM_009128.1 gb:M26270.1	BG060909	Mm.193096	chr19:44347343-44360168 (+) // 95.49 // qC3	stearoyl-Coenzyme A desaturase 2	Scd2	chr19 C3|19 43.0 cM	ENSMUSG00000025203	20250	P13011 /// Q8BH96	NP_033154.1	NM_009128	---	0006629 // lipid metabolic process // inferred from electronic annotation /// 0006633 // fatty acid biosynthetic process // inferred from electronic annotation /// 0006801 // superoxide metabolic process // inferred from reviewed computational analysis /// 0008610 // lipid biosynthetic process // inferred from electronic annotation	0005783 // endoplasmic reticulum // inferred from direct assay /// 0005783 // endoplasmic reticulum // inferred from electronic annotation /// 0016020 // membrane // inferred from electronic annotation /// 0016021 // integral to membrane // inferred from electronic annotation	0004768 // stearoyl-CoA 9-desaturase activity // inferred from electronic annotation /// 0004785 // copper, zinc superoxide dismutase activity // inferred from reviewed computational analysis /// 0005506 // iron ion binding // inferred from electronic annotation /// 0016491 // oxidoreductase activity // inferred from electronic annotation /// 0016717 // oxidoreductase activity, acting on paired d…	Fatty_Acid_Synthesis // GenMAPP /// Fatty_Acid_Synthesis // GenMAPP	---	---	---
1415824_at			No	no	no	no	no	no	no	no	no	no	no	yes	no	Mm.193096.1	gb:BG060909 /DB_XREF=gi:12529872 /DB_XREF=L0900C01-5 /CLONE=L0900C01 /FEA=FLmRNA /CNT=525 /TID=Mm.193096.1 /TIER=Stack /STK=13 /UG=Mm.193096 /LL=20250 /UG_GENE=Scd2 /UG_TITLE=stearoyl-Coenzyme A desaturase 2 /FL=gb:NM_009128.1 gb:M26270.1	BG060909	Mm.193096	chr19:44347343-44360168 (+) // 95.49 // qC3	stearoyl-Coenzyme A desaturase 2	Scd2	chr19 C3|19 43.0 cM	ENSMUSG00000025203	20250	P13011 /// Q8BH96	NP_033154.1	NM_009128	---	0006629 // lipid metabolic process // inferred from electronic annotation /// 0006633 // fatty acid biosynthetic process // inferred from electronic annotation /// 0006801 // superoxide metabolic process // inferred from reviewed computational analysis /// 0008610 // lipid biosynthetic process // inferred from electronic annotation	0005783 // endoplasmic reticulum // inferred from direct assay /// 0005783 // endoplasmic reticulum // inferred from electronic annotation /// 0016020 // membrane // inferred from electronic annotation /// 0016021 // integral to membrane // inferred from electronic annotation	0004768 // stearoyl-CoA 9-desaturase activity // inferred from electronic annotation /// 0004785 // copper, zinc superoxide dismutase activity // inferred from reviewed computational analysis /// 0005506 // iron ion binding // inferred from electronic annotation /// 0016491 // oxidoreductase activity // inferred from electronic annotation /// 0016717 // oxidoreductase activity, acting on paired d…	Fatty_Acid_Synthesis // GenMAPP /// Fatty_Acid_Synthesis // GenMAPP	---	NP_033154.1 // span:70-92,102-124,221-238,253-272 // numtm:4	---
1415825_s_at			No	no	no	no	no	no	no	no	no	no	no	no	no	Mm.221174.1	gb:NM_024249.1 /DB_XREF=gi:13195663 /GEN=1810073N04Rik /FEA=FLmRNA /CNT=284 /TID=Mm.221174.1 /TIER=FL+Stack /STK=227 /UG=Mm.221174 /LL=72055 /DEF=Mus musculus RIKEN cDNA 1810073N04 gene (1810073N04Rik), mRNA. /PROD=RIKEN cDNA 1810073N04 /FL=gb:BC003308.1 gb:NM_024249.1	NM_024249	Mm.216227	chr11:119944550-119967433 (-) // 68.14 // qE2	casein kinase 1, delta	Csnk1d	chr11 E2	ENSMUSG00000025162	104318	Q3UBT6 /// Q3USK2 /// Q9DC28	NP_082150.1 /// NP_620690.1	NM_027874 /// NM_139059	---	0006468 // protein amino acid phosphorylation // inferred from electronic annotation /// 0016055 // Wnt receptor signaling pathway // inferred from electronic annotation	0005737 // cytoplasm // inferred from electronic annotation	0000166 // nucleotide binding // inferred from electronic annotation /// 0004672 // protein kinase activity // inferred from electronic annotation /// 0004674 // protein serine/threonine kinase activity // inferred from electronic annotation /// 0005524 // ATP binding // inferred from electronic annotation /// 0016301 // kinase activity // inferred from electronic annotation /// 0016740 // transf…	---	IPR001245 // Tyrosine protein kinase // 2.8E-5	---	---
1415826_at			No	no	no	no	no	no	no	no	no	no	no	no	no	Mm.27082.1	gb:NM_133826.1 /DB_XREF=gi:19527043 /GEN=AU022349 /FEA=FLmRNA /CNT=303 /TID=Mm.27082.1 /TIER=FL+Stack /STK=226 /UG=Mm.27082 /LL=98576 /DEF=Mus musculus expressed sequence AU022349 (AU022349), mRNA. /PROD=expressed sequence AU022349 /FL=gb:NM_133826.1 gb:BC009154.1	NM_133826	Mm.27082	chr1:5073205-5152630 (+) // 97.55 // qA1	ATPase, H+ transporting, lysosomal V1 subunit H	Atp6v1h	chr1 A1	ENSMUSG00000033793	108664	Q3U9S9 /// Q8BVE3	NP_598587.2	NM_133826	---	0006754 // ATP biosynthetic process // inferred from electronic annotation /// 0006810 // transport // inferred from electronic annotation /// 0006811 // ion transport // inferred from electronic annotation /// 0015986 // ATP synthesis coupled proton transport // inferred from electronic annotation /// 0015992 // proton transport // inferred from electronic annotation	0000221 // vacuolar proton-transporting V-type ATPase, V1 domain // inferred from electronic annotation /// 0000300 // peripheral to membrane of membrane fraction // inferred from electronic annotation /// 0016469 // proton-transporting two-sector ATPase complex // inferred from reviewed computational analysis	0001671 // ATPase activator activity // inferred from electronic annotation /// 0005488 // binding // inferred from electronic annotation /// 0005524 // ATP binding // inferred from reviewed computational analysis /// 0005524 // ATP binding // inferred from electronic annotation /// 0015078 // hydrogen ion transmembrane transporter activity // inferred from electronic annotation /// 0016787 // hy…	---	---	---	---
1415827_a_at			No	no	no	no	no	no	no	no	no	no	no	no	no	Mm.29702.1	gb:NM_030685.1 /DB_XREF=gi:13507608 /GEN=D3Ucla1 /FEA=FLmRNA /CNT=432 /TID=Mm.29702.1 /TIER=FL+Stack /STK=225 /UG=Mm.29702 /LL=28146 /DEF=Mus musculus DNA segment, Chr 3, University of California at Los Angeles 1 (D3Ucla1), mRNA. /PROD=stress-associated endoplasmic reticulum protein1 /FL=gb:NM_030685.1	BF658806	Mm.29702	chr3:58609824-58613809 (-) // 94.6 // qD	DNA segment, Chr 3, University of California at Los Angeles 1	D3Ucla1	chr3 D|3 31.8 cM	ENSMUSG00000027808	28146	Q9CVM7 /// Q9Z1W5	NP_109610.1	NM_030685	---	0006605 // protein targeting // inferred from electronic annotation /// 0006810 // transport // inferred from electronic annotation /// 0015031 // protein transport // inferred from electronic annotation	0005783 // endoplasmic reticulum // inferred from electronic annotation /// 0016020 // membrane // inferred from electronic annotation /// 0016021 // integral to membrane // inferred from reviewed computational analysis /// 0016021 // integral to membrane // inferred from electronic annotation	---	---	---	ENSMUSP00000029385 // span:37-59 // numtm:1 /// NP_109610.1 // span:37-59 // numtm:1	---
1415828_a_at			No	no	no	no	no	no	no	no	no	no	no	no	no	Mm.29702.1	gb:BF658806 /DB_XREF=gi:11923940 /DB_XREF=maa96d11.x1 /CLONE=IMAGE:3824685 /FEA=FLmRNA /CNT=432 /TID=Mm.29702.1 /TIER=Stack /STK=10 /UG=Mm.29702 /LL=28146 /UG_GENE=D3Ucla1 /UG_TITLE=DNA segment, Chr 3, University of California at Los Angeles 1 /FL=gb:NM_030685.1	BF658806	Mm.29702	chr3:58609824-58613809 (-) // 94.6 // qD	DNA segment, Chr 3, University of California at Los Angeles 1	D3Ucla1	chr3 D|3 31.8 cM	ENSMUSG00000027808	28146	Q9CVM7 /// Q9Z1W5	NP_109610.1	NM_030685	---	0006605 // protein targeting // inferred from electronic annotation /// 0006810 // transport // inferred from electronic annotation /// 0015031 // protein transport // inferred from electronic annotation	0005783 // endoplasmic reticulum // inferred from electronic annotation /// 0016020 // membrane // inferred from electronic annotation /// 0016021 // integral to membrane // inferred from reviewed computational analysis /// 0016021 // integral to membrane // inferred from electronic annotation	---	---	---	ENSMUSP00000029385 // span:37-59 // numtm:1 /// NP_109610.1 // span:37-59 // numtm:1	---
1415829_at			No	no	no	no	no	no	no	no	no	no	no	no	no	Mm.4538.1	gb:NM_133815.1 /DB_XREF=gi:19527033 /GEN=AI505894 /FEA=FLmRNA /CNT=324 /TID=Mm.4538.1 /TIER=FL+Stack /STK=225 /UG=Mm.4538 /LL=98386 /DEF=Mus musculus expressed sequence AI505894 (AI505894), mRNA. /PROD=expressed sequence AI505894 /FL=gb:BC021516.1 gb:NM_133815.1	NM_133815	Mm.4538	chr1:183651990-183679076 (-) // 95.92 // qH5	lamin B receptor	Lbr	chr1 H5|1 97.3 cM	ENSMUSG00000004880	98386	Q3U9G9 /// Q811V7	NP_598576.1	NM_133815	2138281	---	0005637 // nuclear inner membrane // traceable author statement /// 0005652 // nuclear lamina // traceable author statement /// 0016020 // membrane // inferred from reviewed computational analysis /// 0016020 // membrane // inferred from electronic annotation /// 0016021 // integral to membrane // inferred from sequence or structural similarity /// 0016021 // integral to membrane // inferred from…	0003676 // nucleic acid binding // inferred from reviewed computational analysis /// 0003676 // nucleic acid binding // inferred from electronic annotation /// 0003677 // DNA binding // inferred from electronic annotation /// 0004872 // receptor activity // inferred from electronic annotation	---	---	BAE30698.1 // span:220-242,264-286,307-329,333-355,425-447,462-481,493-512,565-587 // numtm:8 /// NP_598576.1 // span:220-242,308-330,335-357,425-447,462-481,493-512,565-587 // numtm:7	---
1415830_at			No	no	no	no	no	no	no	no	no	no	no	no	no	Mm.566.1	gb:NM_011959.1 /DB_XREF=gi:6754947 /GEN=Orc5 /FEA=FLmRNA /CNT=256 /TID=Mm.566.1 /TIER=FL+Stack /STK=225 /UG=Mm.566 /LL=26429 /DEF=Mus musculus origin recognition complex, subunit 5 homolog (S. cerevisiae) (Orc5), mRNA. /PROD=origin recognition complex, subunit 5 homolog(S. cerevisiae) /FL=gb:NM_011959.1 gb:BC006927.1	NM_011959	Mm.458521	chr5:21998307-22062182 (-) // 98.02 // qA3	origin recognition complex, subunit 5-like (S. cerevisiae)	Orc5l	chr5 A3	ENSMUSG00000029012	26429	Q9WUV0	NP_036089.1	NM_011959	---	0006260 // DNA replication // traceable author statement /// 0006260 // DNA replication // inferred from electronic annotation	0005634 // nucleus // inferred from electronic annotation	0000166 // nucleotide binding // inferred from electronic annotation /// 0005524 // ATP binding // inferred from electronic annotation /// 0042802 // identical protein binding // inferred from electronic annotation	Cell_Cycle_KEGG // GenMAPP /// DNA_replication_Reactome // GenMAPP /// G1_to_S_cell_cycle_Reactome // GenMAPP	---	---	---
1415831_at			No	no	no	no	no	no	no	no	no	no	no	no	no	Mm.147697.1	gb:NM_134101.1 /DB_XREF=gi:19882200 /GEN=Psmd2 /FEA=FLmRNA /CNT=415 /TID=Mm.147697.1 /TIER=FL+Stack /STK=223 /UG=Mm.147697 /LL=21762 /DEF=Mus musculus proteasome (prosome, macropain) 26S subunit, non-ATPase, 2 (Psmd2), mRNA. /PROD=proteasome (prosome, macropain) 26S subunit,non-ATPase, 2 /FL=gb:BC021508.1 gb:NM_134101.1 gb:BC027388.1 gb:BC024830.1	NM_134101	Mm.243234	chr10:30937552-30940459 (+) // 92.82 // qA4 /// chr16:20565202-20576957 (+) // 97.45 // qA3	proteasome (prosome, macropain) 26S subunit, non-ATPase, 2	Psmd2	chr16 B1	ENSMUSG00000006998	21762	Q3TI61 /// Q3TIP0 /// Q3TKV1 /// Q3TW71 /// Q3TWL6 /// Q3TXV1 /// Q3U9Y8 /// Q80V77 /// Q8VDM4 /// Q99JX8 /// Q9CRK7	NP_598862.1	NM_134101	---	0000074 // regulation of progression through cell cycle // inferred from electronic annotation	0005829 // cytosol // inferred from electronic annotation /// 0043234 // protein complex // inferred from electronic annotation	---	Proteasome_Degradation // GenMAPP /// Proteasome_Degradation // GenMAPP /// Proteasome_Degradation // GenMAPP /// Proteasome_Degradation // GenMAPP	---	GENSCAN00000376220 // span:61-83 // numtm:1	---
1415832_at			No	no	no	no	no	no	no	no	no	no	no	no	no	Mm.2679.1	gb:NM_007429.1 /DB_XREF=gi:6680671 /GEN=Agtr2 /FEA=FLmRNA /CNT=261 /TID=Mm.2679.1 /TIER=FL+Stack /STK=223 /UG=Mm.2679 /LL=11609 /DEF=Mus musculus angiotensin II receptor, type 2 (Agtr2), mRNA. /PROD=angiotensin II receptor, type 2 /FL=gb:BC003811.1 gb:NM_007429.1 gb:U04828.1	NM_007429	Mm.2679	chrX:20641502-20646123 (+) // 99.85 // qA1.3	angiotensin II receptor, type 2	Agtr2	chrX A2|X 12.5 cM	ENSMUSG00000068122	11609	P35374 /// Q3US12	NP_031455.1	NM_007429	---	0002033 // angiotensin mediated vasodilation during regulation of blood pressure // inferred from mutant phenotype /// 0002035 // brain renin-angiotensin system // inferred from direct assay /// 0007165 // signal transduction // inferred from electronic annotation /// 0007186 // G-protein coupled receptor protein signaling pathway // inferred from electronic annotation /// 0043524 // negative reg…	0016020 // membrane // inferred from electronic annotation /// 0016021 // integral to membrane // inferred from reviewed computational analysis /// 0016021 // integral to membrane // inferred from electronic annotation	0001584 // rhodopsin-like receptor activity // inferred from electronic annotation /// 0004871 // signal transducer activity // inferred from electronic annotation /// 0004872 // receptor activity // inferred from electronic annotation /// 0004930 // G-protein coupled receptor activity // inferred from electronic annotation /// 0004945 // angiotensin type II receptor activity // inferred from dir…	ACE-Inhibitor_pathway_PharmGKB // GenMAPP /// GPCRDB_Class_A_Rhodopsin-like // GenMAPP /// Peptide_GPCRs // GenMAPP	---	ENSMUSP00000086592 // span:77-99,112-134,149-171,192-211,247-264,285-307,322-344 // numtm:7 /// NP_031455.1 // span:47-69,82-104,119-141,162-181,217-234,255-277,292-314 // numtm:7	---
1415833_x_at			No	no	no	no	no	no	no	no	no	no	no	no	no	Mm.154915.1	gb:NM_009093.1 /DB_XREF=gi:6677802 /GEN=Rps29 /FEA=FLmRNA /CNT=325 /TID=Mm.154915.1 /TIER=FL+Stack /STK=221 /UG=Mm.154915 /LL=20090 /DEF=Mus musculus ribosomal protein S29 (Rps29), mRNA. /PROD=ribosomal protein S29 /FL=gb:L31609.1 gb:NM_009093.1 gb:BC024393.1	NM_009093	Mm.379006	chr2:172200532-172200909 (-) // 79.04 // qH3 /// chr12:70076328-70077676 (-) // 57.23 // qC2	ribosomal protein S29 /// similar to 40S ribosomal protein S29	LOC629957 /// LOC637599 /// Rps29	chr2 H3	---	20090 /// 629957 /// 637599	P62274	NP_033119.1 /// XP_001474990.1 /// XP_900017.1 /// XP_918427.1	NM_009093 /// XM_001474940 /// XM_894924 /// XM_913334	107681 /// 107681 /// 107681	0006412 // translation // inferred from sequence or structural similarity /// 0006412 // translation // inferred from reviewed computational analysis /// 0006412 // translation // inferred from electronic annotation /// 0008360 // regulation of cell shape // inferred from reviewed computational analysis /// 0042254 // ribosome biogenesis and assembly // inferred from electronic annotation	0005622 // intracellular // inferred from reviewed computational analysis /// 0005622 // intracellular // inferred from electronic annotation /// 0005840 // ribosome // inferred from reviewed computational analysis /// 0005840 // ribosome // inferred from electronic annotation /// 0005843 // cytosolic small ribosomal subunit (sensu Eukaryota) // inferred from sequence or structural similarity ///…	0003723 // RNA binding // inferred from reviewed computational analysis /// 0003735 // structural constituent of ribosome // inferred from sequence or structural similarity /// 0003735 // structural constituent of ribosome // inferred from electronic annotation /// 0008270 // zinc ion binding // inferred from sequence or structural similarity /// 0008270 // zinc ion binding // inferred from revie…	---	---	---	---
1415834_at			No	no	no	no	no	no	no	no	no	no	no	no	no	Mm.1791.1	gb:NM_026268.1 /DB_XREF=gi:13399313 /GEN=Dusp6 /FEA=FLmRNA /CNT=360 /TID=Mm.1791.1 /TIER=FL+Stack /STK=221 /UG=Mm.1791 /LL=67603 /DEF=Mus musculus dual specificity phosphatase 6 (Dusp6), mRNA. /PROD=dual specificity phosphatase 6 /FL=gb:NM_026268.1 gb:BC003869.1	NM_026268	Mm.1791	chr10:98692924-98697177 (+) // 95.41 // qD1	dual specificity phosphatase 6	Dusp6	chr10 C3	ENSMUSG00000019960	67603	Q3U786 /// Q3UB30 /// Q3UG02 /// Q9DBB1	NP_080544.1	NM_026268	---	0006470 // protein amino acid dephosphorylation // inferred from direct assay /// 0006470 // protein amino acid dephosphorylation // inferred from electronic annotation /// 0016311 // dephosphorylation // inferred from electronic annotation	0005737 // cytoplasm // inferred from electronic annotation	0004721 // phosphoprotein phosphatase activity // inferred from direct assay /// 0004721 // phosphoprotein phosphatase activity // inferred from electronic annotation /// 0004725 // protein tyrosine phosphatase activity // inferred from electronic annotation /// 0005515 // protein binding // inferred from physical interaction /// 0008138 // protein tyrosine/serine/threonine phosphatase activity /…	---	---	---	---
1415835_at			No	no	no	no	no	no	no	no	no	no	no	no	no	Mm.37203.1	gb:NM_008865.1 /DB_XREF=gi:6679362 /GEN=Csh2 /FEA=FLmRNA /CNT=237 /TID=Mm.37203.1 /TIER=FL+Stack /STK=221 /UG=Mm.37203 /LL=18776 /DEF=Mus musculus chorionic somatomammotropin hormone 2 (Csh2), mRNA. /PROD=chorionic somatomammotropin hormone 2 /FL=gb:M14647.1 gb:NM_008865.1	NM_008865	Mm.37203	chr13:27249877-27257205 (+) // 98.65 // qA3.1	prolactin family 3, subfamily b, member 1	Prl3b1	chr13 A3.1|13 14.0 cM	ENSMUSG00000038891	18776	P09586 /// Q5SZY3	NP_032891.1	NM_008865	---	---	0005576 // extracellular region // inferred from electronic annotation /// 0005615 // extracellular space // inferred from reviewed computational analysis	0005179 // hormone activity // inferred from electronic annotation	---	---	---	---
1415836_at			No	no	no	no	no	no	no	no	no	no	no	no	no	Mm.29751.1	gb:NM_019698.1 /DB_XREF=gi:9790060 /GEN=Pycs /FEA=FLmRNA /CNT=298 /TID=Mm.29751.1 /TIER=FL+Stack /STK=221 /UG=Mm.29751 /LL=56454 /DEF=Mus musculus pyrroline-5-carboxylate synthetase (glutamate gamma-semialdehyde synthetase) (Pycs), mRNA. /PROD=pyrroline-5-carboxylate synthetase (glutamategamma-semialdehyde synthetase) /FL=gb:AF056574.1 gb:AF056573.1 gb:NM_019698.1	NM_019698	Mm.233117	chr19:40603568-40641770 (-) // 98.9 // qC3	aldehyde dehydrogenase 18 family, member A1	Aldh18a1	chr19 C3	ENSMUSG00000025007	56454	Q3TWN8 /// Q3UGW8 /// Q3UZ27 /// Q8BGM2 /// Q9Z110	NP_062672.1 /// NP_705782.1	NM_019698 /// NM_153554	---	0006561 // proline biosynthetic process // inferred from electronic annotation /// 0008652 // amino acid biosynthetic process // traceable author statement /// 0008652 // amino acid biosynthetic process // inferred from electronic annotation	0005737 // cytoplasm // inferred from electronic annotation /// 0005739 // mitochondrion // inferred from electronic annotation /// 0016020 // membrane // inferred from electronic annotation	0003824 // catalytic activity // inferred from electronic annotation /// 0004349 // glutamate 5-kinase activity // inferred from direct assay /// 0004349 // glutamate 5-kinase activity // inferred from genetic interaction /// 0004349 // glutamate 5-kinase activity // inferred from electronic annotation /// 0004350 // glutamate-5-semialdehyde dehydrogenase activity // inferred from electronic anno…	---	---	---	---
1415837_at			No	no	no	no	no	no	no	no	no	no	no	no	no	Mm.4486.1	gb:BC010754.1 /DB_XREF=gi:14789645 /FEA=FLmRNA /CNT=368 /TID=Mm.4486.1 /TIER=FL+Stack /STK=220 /UG=Mm.4486 /LL=16612 /UG_GENE=Klk6 /DEF=Mus musculus, clone MGC:18433 IMAGE:4240906, mRNA, complete cds. /PROD=Unknown (protein for MGC:18433) /FL=gb:D10464.1 gb:BC010754.1 gb:NM_010639.3	BC010754	Mm.142722	chr7:44093401-44097651 (+) // 91.55 // qB3	kallikrein 1	Klk1	chr7 B4|7 23.0 cM	ENSMUSG00000063903	16612	P15947	NP_034769.4	NM_010639	102850	0006508 // proteolysis // inferred from electronic annotation	0005615 // extracellular space // inferred from reviewed computational analysis	0004252 // serine-type endopeptidase activity // inferred from electronic annotation /// 0004293 // tissue kallikrein activity // inferred from electronic annotation /// 0008233 // peptidase activity // inferred from electronic annotation /// 0016787 // hydrolase activity // inferred from electronic annotation	---	---	---	---
1415838_at			No	no	no	no	no	no	no	no	no	no	no	no	no	Mm.29344.1	gb:AK005203.1 /DB_XREF=gi:12837601 /GEN=Tde1l /FEA=FLmRNA /CNT=458 /TID=Mm.29344.1 /TIER=Stack /STK=27 /UG=Mm.29344 /LL=56442 /UG_TITLE=tumor differentially expressed 1, like /DEF=Mus musculus adult male cerebellum cDNA, RIKEN full-length enriched library, clone:1500011D18:tumor differentially expressed 1, like, full insert sequence. /FL=gb:AF181685.1 gb:NM_019760.1 gb:BC017148.1	AK005203	Mm.29344	chr10:57204188-57220937 (-) // 95.15 // qB4	serine incorporator 1	Serinc1	chr10 B4	ENSMUSG00000019877	56442	Q8C5F9 /// Q9QZI8	NP_062734.1	NM_019760	---	0006658 // phosphatidylserine metabolic process // inferred from sequence or structural similarity /// 0006665 // sphingolipid metabolic process // inferred from sequence or structural similarity /// 0015825 // L-serine transport // inferred from sequence or structural similarity /// 0051347 // positive regulation of transferase activity // inferred from sequence or structural similarity	0005789 // endoplasmic reticulum membrane // inferred from sequence or structural similarity /// 0005886 // plasma membrane // inferred from direct assay /// 0005886 // plasma membrane // inferred from sequence or structural similarity /// 0016020 // membrane // inferred from electronic annotation /// 0016021 // integral to membrane // inferred from reviewed computational analysis /// 0016021 // …	0005515 // protein binding // inferred from sequence or structural similarity /// 0015194 // L-serine transmembrane transporter activity // inferred from sequence or structural similarity	---	---	NP_062734.1 // span:4-26,39-61,89-111,124-143,153-175,195-217,232-249,261-280,311-333,383-405,420-442 // numtm:11	---
1415839_a_at			No	no	no	no	no	no	no	no	no	no	no	no	no	Mm.6343.1	gb:NM_008722.1 /DB_XREF=gi:6679107 /GEN=Npm1 /FEA=FLmRNA /CNT=355 /TID=Mm.6343.1 /TIER=FL+Stack /STK=218 /UG=Mm.6343 /LL=18148 /DEF=Mus musculus nucleophosmin 1 (Npm1), mRNA. /PROD=nucleophosmin 1 /FL=gb:NM_008722.1 gb:M33212.1	NM_008722	Mm.6343	chr11:33052286-33063062 (-) // 91.22 // qA4	nucleophosmin 1 /// predicted gene, EG434373 /// similar to Nucleophosmin (NPM) (Nucleolar phosphoprotein B23) (Numatrin) (Nucleolar protein NO38)	EG434373 /// LOC100046628 /// Npm1	chr11 A4 /// chr9 A2	ENSMUSG00000057113	100046628 /// 18148 /// 434373	Q3U536 /// Q3UDA7 /// Q5BL09 /// Q5SQB0 /// Q5SQB5 /// Q5SQB7 /// Q5U438 /// Q61937 /// Q8BSZ3 /// Q9DAY9	NP_032748.1 /// XP_001476579.1 /// XP_486188.4 /// XP_911732.2	NM_008722 /// XM_001476529 /// XM_486188 /// XM_906639	---	0007098 // centrosome cycle // inferred from sequence or structural similarity /// 0007569 // cell aging // inferred from sequence or structural similarity /// 0008104 // protein localization // inferred from mutant phenotype /// 0008285 // negative regulation of cell proliferation // inferred from sequence or structural similarity /// 0043516 // regulation of DNA damage response, signal transduc…	0005634 // nucleus // inferred from electronic annotation /// 0005634 // nucleus // inferred from sequence or structural similarity /// 0005730 // nucleolus // inferred from direct assay /// 0005737 // cytoplasm // inferred from sequence or structural similarity /// 0005813 // centrosome // inferred from sequence or structural similarity	0003676 // nucleic acid binding // inferred from electronic annotation /// 0003677 // DNA binding // inferred from electronic annotation /// 0003723 // RNA binding // inferred from electronic annotation /// 0005515 // protein binding // inferred from physical interaction /// 0005515 // protein binding // inferred from sequence or structural similarity /// 0019843 // rRNA binding // inferred from …	mRNA_processing_binding_Reactome // GenMAPP /// mRNA_processing_binding_Reactome // GenMAPP /// mRNA_processing_binding_Reactome // GenMAPP	---	---	---
1415840_at			No	no	no	no	no	no	no	no	no	no	no	no	no	Mm.19130.1	gb:NM_134255.1 /DB_XREF=gi:19527419 /GEN=1110059L23Rik /FEA=FLmRNA /CNT=345 /TID=Mm.19130.1 /TIER=FL+Stack /STK=218 /UG=Mm.19130 /LL=68801 /DEF=Mus musculus RIKEN cDNA 1110059L23 gene (1110059L23Rik), mRNA. /PROD=fatty acid elongase 1 /FL=gb:NM_134255.1 gb:BC022911.1	NM_134255	Mm.430736	chr9:77703055-77770201 (+) // 97.19 // qE1	ELOVL family member 5, elongation of long chain fatty acids (yeast)	Elovl5	chr9 E1	ENSMUSG00000032349	68801	Q8BHI7	NP_599016.2	NM_134255	---	0006633 // fatty acid biosynthetic process // inferred from electronic annotation /// 0008610 // lipid biosynthetic process // inferred from electronic annotation	0005783 // endoplasmic reticulum // inferred from electronic annotation /// 0016020 // membrane // inferred from electronic annotation /// 0016021 // integral to membrane // inferred from reviewed computational analysis /// 0016021 // integral to membrane // inferred from electronic annotation	---	---	---	NP_599016.2 // span:26-48,68-90,110-132,139-158,168-187,207-224,229-251 // numtm:7	---
1415841_at			No	no	no	no	no	no	no	no	no	no	no	no	no	Mm.6441.1	gb:NM_010064.1 /DB_XREF=gi:6753657 /GEN=Dncic2 /FEA=FLmRNA /CNT=354 /TID=Mm.6441.1 /TIER=FL+Stack /STK=217 /UG=Mm.6441 /LL=13427 /DEF=Mus musculus dynein, cytoplasmic, intermediate chain 2 (Dncic2), mRNA. /PROD=dynein, cytoplasmic, intermediate chain 2 /FL=gb:AF063231.1 gb:NM_010064.1	NM_010064	Mm.249479	chr2:71015275-71064142 (+) // 91.72 // qC2	dynein cytoplasmic 1 intermediate chain 2	Dync1i2	chr2 C2|2 41.25 cM	ENSMUSG00000027012	13427	O88487 /// Q3TPJ8 /// Q3UDA2 /// Q9CRN8	NP_034194.1	NM_010064	107750	0007018 // microtubule-based movement // inferred from electronic annotation	0005868 // cytoplasmic dynein complex // inferred from electronic annotation /// 0005874 // microtubule // inferred from electronic annotation /// 0030286 // dynein complex // inferred from electronic annotation	0003774 // motor activity // inferred from electronic annotation /// 0003777 // microtubule motor activity // inferred from electronic annotation	---	---	---	---
1415842_at			No	no	no	no	no	no	no	no	no	no	no	no	no	Mm.41326.1	gb:BC015279.1 /DB_XREF=gi:15929711 /FEA=FLmRNA /CNT=264 /TID=Mm.41326.1 /TIER=FL+Stack /STK=217 /UG=Mm.41326 /LL=56716 /UG_GENE=Gbl-pending /DEF=Mus musculus, G protein beta subunit-like, clone MGC:18862 IMAGE:4222934, mRNA, complete cds. /PROD=G protein beta subunit-like /FL=gb:NM_019988.1 gb:BC015279.1 gb:AF237676.1	NM_019988	Mm.289516	chr17:24201150-24206678 (-) // 98.38 // qA3.3	G protein beta subunit-like	Gbl	chr17 A3.3	ENSMUSG00000024142	56716	Q8BNG8 /// Q8C882 /// Q9DCJ1 /// Q9JKK6	NP_064372.2	NM_019988	1929514	---	---	---	---	---	---	---
1415843_at			No	no	no	no	no	no	no	no	no	no	no	no	no	Mm.41326.1	gb:NM_019988.1 /DB_XREF=gi:9910235 /GEN=Gbl-pending /FEA=FLmRNA /CNT=264 /TID=Mm.41326.1 /TIER=FL /STK=2 /UG=Mm.41326 /LL=56716 /DEF=Mus musculus G protein beta subunit-like (Gbl-pending), mRNA. /PROD=G protein beta subunit-like /FL=gb:NM_019988.1 gb:BC015279.1 gb:AF237676.1	NM_019988	Mm.289516	chr17:24201150-24206678 (-) // 98.38 // qA3.3	G protein beta subunit-like	Gbl	chr17 A3.3	ENSMUSG00000024142	56716	Q8BNG8 /// Q8C882 /// Q9DCJ1 /// Q9JKK6	NP_064372.2	NM_019988	1929514	---	---	---	---	---	---	---
1415844_at			No	no	no	no	no	no	no	no	no	no	no	no	no	Mm.2446.1	gb:NM_009308.2 /DB_XREF=gi:20357581 /GEN=Syt4 /FEA=FLmRNA /CNT=317 /TID=Mm.2446.1 /TIER=FL+Stack /STK=214 /UG=Mm.2446 /LL=20983 /DEF=Mus musculus synaptotagmin 4 (Syt4), mRNA. /PROD=synaptotagmin 4 /FL=gb:NM_009308.2 gb:U10355.1	AV336547	Mm.233846	chr18:31580812-31587276 (-) // 66.43 // qB1	synaptotagmin IV	Syt4	chr18 B1|18 10.0 cM	ENSMUSG00000024261	20983	P40749 /// Q571C5	NP_033334.2	NM_009308	101759	0006810 // transport // inferred from electronic annotation /// 0007269 // neurotransmitter secretion // inferred from direct assay /// 0017158 // regulation of calcium ion-dependent exocytosis // traceable author statement /// 0048489 // synaptic vesicle transport // traceable author statement	0008021 // synaptic vesicle // inferred from electronic annotation /// 0016020 // membrane // inferred from electronic annotation /// 0016021 // integral to membrane // traceable author statement /// 0016021 // integral to membrane // inferred from electronic annotation /// 0030054 // cell junction // inferred from electronic annotation /// 0031410 // cytoplasmic vesicle // inferred from electron…	0005215 // transporter activity // inferred from electronic annotation /// 0005509 // calcium ion binding // inferred from direct assay /// 0005509 // calcium ion binding // inferred from electronic annotation /// 0008270 // zinc ion binding // inferred from electronic annotation /// 0046872 // metal ion binding // inferred from electronic annotation	---	---	AAA20971.1 // span:15-37 // numtm:1 /// NP_033334.2 // span:15-37 // numtm:1	---
1415845_at			No	no	no	no	no	no	no	no	no	no	no	no	no	Mm.2446.1	gb:AV336547 /DB_XREF=gi:15406445 /DB_XREF=AV336547 /CLONE=6330590D15 /FEA=FLmRNA /CNT=317 /TID=Mm.2446.1 /TIER=Stack /STK=25 /UG=Mm.2446 /LL=20983 /UG_GENE=Syt4 /UG_TITLE=synaptotagmin 4 /FL=gb:NM_009308.2 gb:U10355.1	AV336547	Mm.233846	chr18:31580812-31587276 (-) // 66.43 // qB1	synaptotagmin IV	Syt4	chr18 B1|18 10.0 cM	ENSMUSG00000024261	20983	P40749 /// Q571C5	NP_033334.2	NM_009308	---	0006810 // transport // inferred from electronic annotation /// 0007269 // neurotransmitter secretion // inferred from direct assay /// 0017158 // regulation of calcium ion-dependent exocytosis // traceable author statement /// 0048489 // synaptic vesicle transport // traceable author statement	0008021 // synaptic vesicle // inferred from electronic annotation /// 0016020 // membrane // inferred from electronic annotation /// 0016021 // integral to membrane // traceable author statement /// 0016021 // integral to membrane // inferred from electronic annotation /// 0030054 // cell junction // inferred from electronic annotation /// 0031410 // cytoplasmic vesicle // inferred from electron…	0005215 // transporter activity // inferred from electronic annotation /// 0005509 // calcium ion binding // inferred from direct assay /// 0005509 // calcium ion binding // inferred from electronic annotation /// 0008270 // zinc ion binding // inferred from electronic annotation /// 0046872 // metal ion binding // inferred from electronic annotation	---	---	NP_033334.2 // span:15-37 // numtm:1	---
1415846_a_at			No	no	no	no	no	no	no	no	no	no	no	no	no	Mm.16563.1	gb:NM_013580.1 /DB_XREF=gi:7305228 /GEN=Ldh3 /FEA=FLmRNA /CNT=227 /TID=Mm.16563.1 /TIER=FL+Stack /STK=208 /UG=Mm.16563 /LL=16833 /DEF=Mus musculus lactate dehydrogenase 3, C chain, sperm specific (Ldh3), mRNA. /PROD=lactate dehydrogenase 3, C chain, spermspecific /FL=gb:M17587.1 gb:NM_013580.1 gb:L10389.1	NM_013580	Mm.16563	chr7:46729296-46746225 (+) // 96.4 // qB3	lactate dehydrogenase C	Ldhc	chr7 B4|7 23.5 cM	ENSMUSG00000030851	16833	P00342 /// Q548Z6 /// Q61796 /// Q61797 /// Q64483	NP_038608.1	NM_013580	---	0006096 // glycolysis // inferred from electronic annotation /// 0006100 // tricarboxylic acid cycle intermediate metabolic process // inferred from electronic annotation /// 0019642 // anaerobic glycolysis // inferred from electronic annotation /// 0044262 // cellular carbohydrate metabolic process // inferred from electronic annotation	0005737 // cytoplasm // inferred from electronic annotation	0004459 // L-lactate dehydrogenase activity // inferred from electronic annotation /// 0016491 // oxidoreductase activity // inferred from electronic annotation /// 0016616 // oxidoreductase activity, acting on the CH-OH group of donors, NAD or NADP as acceptor // inferred from electronic annotation	Glycolysis_and_Gluconeogenesis // GenMAPP /// Glycolysis_and_Gluconeogenesis // GenMAPP /// Glycolysis_and_Gluconeogenesis // GenMAPP /// Glycolysis_and_Gluconeogenesis // GenMAPP	---	---	---
1415847_at			No	no	no	no	no	no	no	no	no	no	no	no	no	Mm.16563.1	gb:NM_013580.1 /DB_XREF=gi:7305228 /GEN=Ldh3 /FEA=FLmRNA /CNT=227 /TID=Mm.16563.1 /TIER=FL+Stack /STK=208 /UG=Mm.16563 /LL=16833 /DEF=Mus musculus lactate dehydrogenase 3, C chain, sperm specific (Ldh3), mRNA. /PROD=lactate dehydrogenase 3, C chain, spermspecific /FL=gb:M17587.1 gb:NM_013580.1 gb:L10389.1	NM_013580	Mm.16563	chr7:46729296-46746225 (+) // 96.4 // qB3	lactate dehydrogenase C	Ldhc	chr7 B4|7 23.5 cM	ENSMUSG00000030851	16833	P00342 /// Q548Z6 /// Q61796 /// Q61797 /// Q64483	NP_038608.1	NM_013580	---	0006096 // glycolysis // inferred from electronic annotation /// 0006100 // tricarboxylic acid cycle intermediate metabolic process // inferred from electronic annotation /// 0019642 // anaerobic glycolysis // inferred from electronic annotation /// 0044262 // cellular carbohydrate metabolic process // inferred from electronic annotation	0005737 // cytoplasm // inferred from electronic annotation	0004459 // L-lactate dehydrogenase activity // inferred from electronic annotation /// 0016491 // oxidoreductase activity // inferred from electronic annotation /// 0016616 // oxidoreductase activity, acting on the CH-OH group of donors, NAD or NADP as acceptor // inferred from electronic annotation	Glycolysis_and_Gluconeogenesis // GenMAPP /// Glycolysis_and_Gluconeogenesis // GenMAPP /// Glycolysis_and_Gluconeogenesis // GenMAPP /// Glycolysis_and_Gluconeogenesis // GenMAPP	---	---	---
1415848_at			No	no	no	no	no	no	no	no	no	no	no	no	no	Mm.30271.1	gb:NM_008864.1 /DB_XREF=gi:18390336 /GEN=Csh1 /FEA=FLmRNA /CNT=230 /TID=Mm.30271.1 /TIER=FL+Stack /STK=206 /UG=Mm.30271 /LL=18775 /DEF=Mus musculus chorionic somatomammotropin hormone 1 (Csh1), mRNA. /PROD=chorionic somatomammotropin hormone 1 /FL=gb:NM_008864.1 gb:M35662.1	NM_008864	Mm.233151	chr13:27101653-27107727 (+) // 93.31 // qA3.1 /// chr13:27129145-27135024 (+) // 91.5 // qA3.1 /// chr13:27164879-27170062 (+) // 87.98 // qA3.1	prolactin family 3, subfamily d, member 1	Prl3d1	chr13 A3.1|13 14.0 cM	ENSMUSG00000057170	18775	P18121 /// Q5SY42 /// Q6P244 /// Q8BNL4 /// Q8CGZ6 /// Q8CGZ7 /// Q8CGZ8	NP_032890.2	NM_008864	---	---	0005576 // extracellular region // inferred from electronic annotation /// 0005615 // extracellular space // inferred from reviewed computational analysis	0005179 // hormone activity // inferred from electronic annotation	---	---	---	---
1415849_s_at			No	no	no	no	no	no	no	no	no	no	no	no	no	Mm.28479.1	gb:BC010581.1 /DB_XREF=gi:14714856 /FEA=FLmRNA /CNT=370 /TID=Mm.28479.1 /TIER=FL+Stack /STK=204 /UG=Mm.28479 /LL=16765 /UG_GENE=Lag /DEF=Mus musculus, leukemia-associated gene, clone MGC:6962 IMAGE:3154091, mRNA, complete cds. /PROD=leukemia-associated gene /FL=gb:BC010581.1 gb:AB064953.1 gb:NM_019641.1	BC010581	Mm.378957	chr4:133740420-133745908 (+) // 93.81 // qD3 /// chr4:69411555-69412602 (-) // 94.28 // qC2	stathmin 1	Stmn1	chr4 D3|4 65.7 cM	ENSMUSG00000028832	16765	P54227 /// Q545B6 /// Q8C2H3 /// Q91XT3 /// Q9CXQ8 /// Q9CYU5 /// Q9DCP3	NP_062615.1	NM_019641	96739	0007019 // microtubule depolymerization // inferred from sequence or structural similarity /// 0007052 // mitotic spindle organization and biogenesis // inferred from sequence or structural similarity /// 0007242 // intracellular signaling cascade // inferred from electronic annotation /// 0007275 // multicellular organismal development // inferred from electronic annotation /// 0007399 // nervou…	0005737 // cytoplasm // inferred from direct assay /// 0005737 // cytoplasm // inferred from electronic annotation /// 0005874 // microtubule // inferred from electronic annotation	0005515 // protein binding // inferred from physical interaction /// 0015631 // tubulin binding // inferred from sequence or structural similarity	---	---	---	---
1415850_at			No	no	no	no	no	no	no	no	no	no	no	no	no	Mm.18517.1	gb:NM_009025.1 /DB_XREF=gi:7110712 /GEN=Rasa3 /FEA=FLmRNA /CNT=276 /TID=Mm.18517.1 /TIER=FL+Stack /STK=203 /UG=Mm.18517 /LL=19414 /DEF=Mus musculus RAS p21 protein activator 3 (Rasa3), mRNA. /PROD=RAS p21 protein activator 3 /FL=gb:NM_009025.1 gb:U20238.1	NM_009025	Mm.18517	chr8:13566924-13677611 (-) // 98.68 // qA1.1	RAS p21 protein activator 3	Rasa3	chr8 A1.1	ENSMUSG00000031453	19414	Q3UGJ5 /// Q60790 /// Q8C6G4 /// Q925V1	NP_033051.2	NM_009025	---	0007242 // intracellular signaling cascade // inferred from electronic annotation /// 0051056 // regulation of small GTPase mediated signal transduction // inferred from electronic annotation	0005622 // intracellular // inferred from electronic annotation	0005096 // GTPase activator activity // inferred from electronic annotation /// 0008270 // zinc ion binding // inferred from electronic annotation /// 0046872 // metal ion binding // inferred from electronic annotation	MAPK_Cascade // GenMAPP /// MAPK_Cascade // GenMAPP /// MAPK_Cascade // GenMAPP	---	---	---
1415851_a_at			No	no	no	no	no	no	no	no	no	no	no	no	no	Mm.6065.1	gb:M33934.1 /DB_XREF=gi:198393 /FEA=FLmRNA /CNT=347 /TID=Mm.6065.1 /TIER=FL+Stack /STK=201 /UG=Mm.6065 /LL=23918 /UG_GENE=Impdh2 /UG_TITLE=inosine 5-phosphate dehydrogenase 2 /DEF=Mouse IMP dehydrogenase mRNA, complete cds. /FL=gb:NM_011830.1 gb:M98333.1 gb:BC010314.1 gb:M33934.1	M33934	Mm.6065	chr8:102919615-102921276 (+) // 92.14 // qD1 /// chr9:108418554-108423680 (+) // 93.59 // qF2	inosine 5'-phosphate dehydrogenase 2 /// similar to Inosine 5-phosphate dehydrogenase 2	Impdh2 /// LOC100042069	chr8 D1 /// chr9 F2	ENSMUSG00000062867 /// ENSMUSG00000071041	100042069 /// 23918	O89058 /// P24547 /// Q3U9N8 /// Q3UAT9 /// Q3UPJ2	NP_035960.2 /// XP_001478203.1	NM_011830 /// XM_001478153	109367 /// 109367	0006164 // purine nucleotide biosynthetic process // inferred from mutant phenotype /// 0006164 // purine nucleotide biosynthetic process // inferred from electronic annotation /// 0006177 // GMP biosynthetic process // inferred from electronic annotation /// 0008152 // metabolic process // inferred from electronic annotation /// 0046651 // lymphocyte proliferation // inferred from mutant phenoty…	---	0003824 // catalytic activity // inferred from electronic annotation /// 0003938 // IMP dehydrogenase activity // inferred from direct assay /// 0003938 // IMP dehydrogenase activity // inferred from electronic annotation /// 0016491 // oxidoreductase activity // inferred from electronic annotation /// 0030955 // potassium ion binding // inferred from electronic annotation /// 0046872 // metal io…	---	IPR000262 // FMN-dependent alpha-hydroxy acid dehydrogenase // 4.1E-4 /// IPR000262 // FMN-dependent alpha-hydroxy acid dehydrogenase // 4.1E-4 /// IPR000262 // FMN-dependent alpha-hydroxy acid dehydrogenase // 4.1E-4 /// IPR004136 // 2-nitropropane dioxy	---	---
1415852_at			No	no	no	no	no	no	no	no	no	no	no	no	no	Mm.6065.1	gb:M33934.1 /DB_XREF=gi:198393 /FEA=FLmRNA /CNT=347 /TID=Mm.6065.1 /TIER=FL+Stack /STK=201 /UG=Mm.6065 /LL=23918 /UG_GENE=Impdh2 /UG_TITLE=inosine 5-phosphate dehydrogenase 2 /DEF=Mouse IMP dehydrogenase mRNA, complete cds. /FL=gb:NM_011830.1 gb:M98333.1 gb:BC010314.1 gb:M33934.1	M33934	Mm.6065	chr8:102919615-102921276 (+) // 92.14 // qD1 /// chr9:108418554-108423680 (+) // 93.59 // qF2	inosine 5'-phosphate dehydrogenase 2 /// similar to Inosine 5-phosphate dehydrogenase 2	Impdh2 /// LOC100042069	chr8 D1 /// chr9 F2	ENSMUSG00000062867 /// ENSMUSG00000071041	100042069 /// 23918	O89058 /// P24547 /// Q3U9N8 /// Q3UAT9 /// Q3UPJ2	NP_035960.2 /// XP_001478203.1	NM_011830 /// XM_001478153	---	0006164 // purine nucleotide biosynthetic process // inferred from mutant phenotype /// 0006164 // purine nucleotide biosynthetic process // inferred from electronic annotation /// 0006177 // GMP biosynthetic process // inferred from electronic annotation /// 0008152 // metabolic process // inferred from electronic annotation /// 0046651 // lymphocyte proliferation // inferred from mutant phenoty…	---	0003824 // catalytic activity // inferred from electronic annotation /// 0003938 // IMP dehydrogenase activity // inferred from direct assay /// 0003938 // IMP dehydrogenase activity // inferred from electronic annotation /// 0016491 // oxidoreductase activity // inferred from electronic annotation /// 0030955 // potassium ion binding // inferred from electronic annotation /// 0046872 // metal io…	---	IPR000262 // FMN-dependent alpha-hydroxy acid dehydrogenase // 4.1E-4 /// IPR000262 // FMN-dependent alpha-hydroxy acid dehydrogenase // 4.1E-4 /// IPR000262 // FMN-dependent alpha-hydroxy acid dehydrogenase // 4.1E-4 /// IPR004136 // 2-nitropropane dioxy	---	---
1415853_at			No	no	no	no	no	no	no	no	no	no	no	no	no	Mm.44123.1	gb:NM_054046.1 /DB_XREF=gi:16905080 /GEN=Def8 /FEA=FLmRNA /CNT=260 /TID=Mm.44123.1 /TIER=FL+Stack /STK=201 /UG=Mm.44123 /LL=23854 /DEF=Mus musculus differentially expressed in FDCP 8 (Def8), mRNA. /PROD=differentially expressed in FDCP 8 /FL=gb:NM_054046.1 gb:BC003306.1	NM_054046	Mm.275127	chr8:126329094-126349360 (+) // 98.73 // qE2	differentially expressed in FDCP 8	Def8	chr8 E1|8 67.0 cM	ENSMUSG00000001482	23854	Q3TPT6 /// Q3UBE6 /// Q3UZ91 /// Q8BJN0 /// Q8BWP0 /// Q99J78	NP_473387.1	NM_054046	1346331	0007242 // intracellular signaling cascade // inferred from reviewed computational analysis /// 0007242 // intracellular signaling cascade // inferred from electronic annotation	---	0005515 // protein binding // inferred from electronic annotation /// 0008270 // zinc ion binding // inferred from electronic annotation /// 0046872 // metal ion binding // inferred from electronic annotation	---	---	---	---
1415854_at			No	no	no	no	no	no	no	no	no	no	no	no	no	Mm.4235.1	gb:BC011322.1 /DB_XREF=gi:15030138 /FEA=FLmRNA /CNT=339 /TID=Mm.4235.1 /TIER=FL+Stack /STK=200 /UG=Mm.4235 /LL=17311 /UG_GENE=Kitl /DEF=Mus musculus, Similar to kit ligand, clone MGC:18402 IMAGE:3662792, mRNA, complete cds. /PROD=Similar to kit ligand /FL=gb:U44725.1 gb:NM_013598.1 gb:BC011322.1 gb:M57647.1	BB815530	Mm.45124	chr10:99445511-99530099 (+) // 98.38 // qD1	kit ligand	Kitl	chr10 D1|10 57.0 cM	---	17311	P20826 /// Q61854 /// Q78ED8	NP_038626.1	NM_013598	---	0001755 // neural crest cell migration // inferred from direct assay /// 0007155 // cell adhesion // inferred from electronic annotation /// 0007281 // germ cell development // traceable author statement /// 0008284 // positive regulation of cell proliferation // inferred from direct assay /// 0008284 // positive regulation of cell proliferation // inferred from genetic interaction /// 0043066 //…	0005615 // extracellular space // inferred from direct assay /// 0005886 // plasma membrane // inferred from direct assay /// 0016020 // membrane // inferred from electronic annotation /// 0016021 // integral to membrane // inferred from direct assay /// 0016021 // integral to membrane // inferred from reviewed computational analysis /// 0016021 // integral to membrane // inferred from electronic…	0005173 // stem cell factor receptor binding // inferred from direct assay /// 0005173 // stem cell factor receptor binding // inferred from electronic annotation /// 0005515 // protein binding // inferred from physical interaction /// 0005515 // protein binding // inferred from electronic annotation /// 0008083 // growth factor activity // inferred from electronic annotation	---	---	NP_038626.1 // span:215-237 // numtm:1	---
1415855_at			No	no	no	no	no	no	no	no	no	no	no	no	no	Mm.4235.1	gb:NM_013598.1 /DB_XREF=gi:7305266 /GEN=Kitl /FEA=FLmRNA /CNT=339 /TID=Mm.4235.1 /TIER=FL+Stack /STK=42 /UG=Mm.4235 /LL=17311 /DEF=Mus musculus kit ligand (Kitl), mRNA. /PROD=mast cell growth factor /FL=gb:U44725.1 gb:NM_013598.1 gb:BC011322.1 gb:M57647.1	BB815530	Mm.45124	chr10:99445511-99530099 (+) // 98.38 // qD1	kit ligand	Kitl	chr10 D1|10 57.0 cM	---	17311	P20826 /// Q61854 /// Q78ED8	NP_038626.1	NM_013598	---	0001755 // neural crest cell migration // inferred from direct assay /// 0007155 // cell adhesion // inferred from electronic annotation /// 0007281 // germ cell development // traceable author statement /// 0008284 // positive regulation of cell proliferation // inferred from direct assay /// 0008284 // positive regulation of cell proliferation // inferred from genetic interaction /// 0043066 //…	0005615 // extracellular space // inferred from direct assay /// 0005886 // plasma membrane // inferred from direct assay /// 0016020 // membrane // inferred from electronic annotation /// 0016021 // integral to membrane // inferred from direct assay /// 0016021 // integral to membrane // inferred from reviewed computational analysis /// 0016021 // integral to membrane // inferred from electronic…	0005173 // stem cell factor receptor binding // inferred from direct assay /// 0005173 // stem cell factor receptor binding // inferred from electronic annotation /// 0005515 // protein binding // inferred from physical interaction /// 0005515 // protein binding // inferred from electronic annotation /// 0008083 // growth factor activity // inferred from electronic annotation	---	---	NP_038626.1 // span:215-237 // numtm:1	---
1415856_at			No	no	no	no	no	no	no	no	no	no	no	no	no	Mm.89123.1	gb:NM_010330.1 /DB_XREF=gi:6754043 /GEN=Emb /FEA=FLmRNA /CNT=377 /TID=Mm.89123.1 /TIER=FL+Stack /STK=199 /UG=Mm.89123 /LL=13723 /DEF=Mus musculus embigin (Emb), mRNA. /PROD=embigin /FL=gb:BC014858.1 gb:J03535.2 gb:NM_010330.1	BG064842	Mm.274926	chr13:118339882-118393466 (+) // 99.49 // qD2.3	embigin	Emb	chr13 D2.3	ENSMUSG00000021728	13723	P21995 /// Q3TI59 /// Q3TSZ8 /// Q3UFK0	NP_034460.2	NM_010330	95321	---	0016020 // membrane // inferred from electronic annotation /// 0016021 // integral to membrane // inferred from electronic annotation	---	---	IPR013106 // Immunoglobulin V-set // 0.0030	BAE28610.1 // span:267-289 // numtm:1 /// NP_034460.2 // span:267-289 // numtm:1	---
1415857_at			No	no	no	no	no	no	no	no	no	no	no	no	no	Mm.89123.1	gb:BG064842 /DB_XREF=gi:12547405 /DB_XREF=H3024D12-3 /CLONE=H3024D12 /FEA=FLmRNA /CNT=377 /TID=Mm.89123.1 /TIER=Stack /STK=45 /UG=Mm.89123 /LL=13723 /UG_GENE=Emb /UG_TITLE=embigin /FL=gb:BC014858.1 gb:J03535.2 gb:NM_010330.1	BG064842	Mm.274926	chr13:118339882-118393466 (+) // 99.49 // qD2.3	embigin	Emb	chr13 D2.3	ENSMUSG00000021728	13723	P21995 /// Q3TI59 /// Q3TSZ8 /// Q3UFK0	NP_034460.2	NM_010330	95321	---	0016020 // membrane // inferred from electronic annotation /// 0016021 // integral to membrane // inferred from electronic annotation	---	---	IPR013106 // Immunoglobulin V-set // 0.0030 /// IPR013106 // Immunoglobulin V-set // 0.0030	GENSCAN00000405847 // span:388-410 // numtm:1 /// BAE28610.1 // span:267-289 // numtm:1 /// NP_034460.2 // span:267-289 // numtm:1	---
1415858_at			No	no	no	no	no	no	no	no	no	no	no	no	no	Mm.22776.1	gb:NM_019646.1 /DB_XREF=gi:9790118 /GEN=Eif3s8 /FEA=FLmRNA /CNT=444 /TID=Mm.22776.1 /TIER=FL+Stack /STK=197 /UG=Mm.22776 /LL=56347 /DEF=Mus musculus eukaryotic translation initiation factor 3, subunit 8 (110 kDa) (Eif3s8), mRNA. /PROD=eukaryotic translation initiation factor 3,subunit 8 (110 kDa) /FL=gb:BC025032.1 gb:BC024855.1 gb:U67328.1 gb:NM_019646.1	BB858329	Mm.22776	chr7:126337671-126357511 (-) // 96.26 // qF2	eukaryotic translation initiation factor 3, subunit C /// similar to Eukaryotic translation initiation factor 3, subunit 8	Eif3c /// LOC100047696	---	ENSMUSG00000030738	100047696 /// 56347	P97398 /// Q3TL08 /// Q3UMI6 /// Q66JU1 /// Q8BVX3 /// Q8R1B4 /// Q9CSD3 /// Q9CV26	NP_666312.1 /// XP_001478747.1	NM_146200 /// XM_001478697	---	0006412 // translation // inferred from electronic annotation /// 0006413 // translational initiation // inferred from sequence or structural similarity /// 0006413 // translational initiation // inferred from electronic annotation	0005852 // eukaryotic translation initiation factor 3 complex // inferred from sequence or structural similarity /// 0005852 // eukaryotic translation initiation factor 3 complex // inferred from electronic annotation	0003743 // translation initiation factor activity // inferred from sequence or structural similarity /// 0003743 // translation initiation factor activity // inferred from electronic annotation /// 0043022 // ribosome binding // inferred from sequence or structural similarity	Translation_Factors // GenMAPP /// Translation_Factors // GenMAPP /// Translation_Factors // GenMAPP /// Translation_Factors // GenMAPP /// Translation_Factors // GenMAPP	---	---	---
1415859_at			No	no	no	no	no	no	no	no	no	no	no	no	no	Mm.22776.1	gb:BB858329 /DB_XREF=gi:17099783 /DB_XREF=BB858329 /CLONE=G370050E07 /FEA=FLmRNA /CNT=444 /TID=Mm.22776.1 /TIER=Stack /STK=14 /UG=Mm.22776 /LL=56347 /UG_GENE=Eif3s8 /UG_TITLE=eukaryotic translation initiation factor 3, subunit 8 (110 kDa) /FL=gb:BC025032.1 gb:BC024855.1 gb:U67328.1 gb:NM_019646.1	BB858329	Mm.22776	chr7:126337671-126357511 (-) // 96.26 // qF2	eukaryotic translation initiation factor 3, subunit C	Eif3c	---	ENSMUSG00000030738	56347	P97398 /// Q3TL08 /// Q3UMI6 /// Q66JU1 /// Q8BVX3 /// Q8R1B4 /// Q9CSD3 /// Q9CV26	NP_666312.1	NM_146200	---	0006412 // translation // inferred from electronic annotation /// 0006413 // translational initiation // inferred from sequence or structural similarity /// 0006413 // translational initiation // inferred from electronic annotation	0005852 // eukaryotic translation initiation factor 3 complex // inferred from sequence or structural similarity /// 0005852 // eukaryotic translation initiation factor 3 complex // inferred from electronic annotation	0003743 // translation initiation factor activity // inferred from sequence or structural similarity /// 0003743 // translation initiation factor activity // inferred from electronic annotation /// 0043022 // ribosome binding // inferred from sequence or structural similarity	Translation_Factors // GenMAPP /// Translation_Factors // GenMAPP /// Translation_Factors // GenMAPP /// Translation_Factors // GenMAPP /// Translation_Factors // GenMAPP	---	---	---
1415860_at			No	no	no	no	no	no	no	no	no	no	no	no	no	Mm.12508.1	gb:NM_010655.1 /DB_XREF=gi:6754473 /GEN=Kpna2 /FEA=FLmRNA /CNT=399 /TID=Mm.12508.1 /TIER=FL+Stack /STK=197 /UG=Mm.12508 /LL=16647 /DEF=Mus musculus karyopherin (importin) alpha 2 (Kpna2), mRNA. /PROD=karyopherin (importin) alpha 2 /FL=gb:U34229.1 gb:NM_010655.1 gb:BC006720.1 gb:D55720.1 gb:U12270.1 gb:BC003274.1	NM_010655	Mm.423000	chr4:10780867-10782861 (+) // 93.0 // qA1 /// chr3:25401824-25403792 (-) // 94.35 // qA3 /// chr11:106804724-106815615 (-) // 97.58 // qE1 /// chr17:89816804-89818756 (-) // 93.72 // qE5	karyopherin (importin) alpha 2 /// similar to nuclear pore-targeting complex component of 58 kDa /// similar to pendulin	Kpna2 /// LOC100039592 /// LOC100043906 /// LOC100046251	chr11 E1 /// chr17 E5 /// chr3 A3	ENSMUSG00000018362	100039592 /// 100043906 /// 100046251 /// 16647	P52293 /// Q52L97 /// Q641N9	NP_034785.1 /// XP_001473221.1 /// XP_001473245.1 /// XP_001481264.1 /// XP_001481265.1	NM_010655 /// XM_001473171 /// XM_001473195 /// XM_001481214 /// XM_001481215 /// XR_032469	103561 /// 103561 /// 103561 /// 103561	0006606 // protein import into nucleus // inferred from direct assay /// 0006606 // protein import into nucleus // inferred from electronic annotation /// 0006810 // transport // inferred from electronic annotation /// 0006886 // intracellular protein transport // inferred from electronic annotation /// 0015031 // protein transport // inferred from electronic annotation	0005634 // nucleus // inferred from electronic annotation /// 0005643 // nuclear pore // inferred from electronic annotation /// 0005737 // cytoplasm // inferred from electronic annotation	0005488 // binding // inferred from electronic annotation /// 0005515 // protein binding // inferred from physical interaction /// 0008565 // protein transporter activity // inferred from direct assay /// 0008565 // protein transporter activity // inferred from electronic annotation	---	---	---	---
1415861_at			No	no	no	no	no	no	no	no	no	no	no	no	no	Mm.30438.1	gb:NM_031202.1 /DB_XREF=gi:13654240 /GEN=Tyrp1 /FEA=FLmRNA /CNT=242 /TID=Mm.30438.1 /TIER=FL+Stack /STK=194 /UG=Mm.30438 /LL=22178 /DEF=Mus musculus tyrosinase-related protein 1 (Tyrp1), mRNA. /PROD=tyrosinase-related protein 1 /FL=gb:NM_031202.1	BB762957	Mm.30438	chr4:80305537-80322967 (+) // 99.77 // qC3	tyrosinase-related protein 1	Tyrp1	chr4 C3|4 38.0 cM	ENSMUSG00000005994	22178	P07147 /// Q3UFK6 /// Q3UFS3	NP_112479.1	NM_031202	---	0006582 // melanin metabolic process // inferred from mutant phenotype /// 0006583 // melanin biosynthetic process from tyrosine // traceable author statement /// 0006583 // melanin biosynthetic process from tyrosine // inferred from electronic annotation /// 0008152 // metabolic process // inferred from electronic annotation /// 0030318 // melanocyte differentiation // inferred from mutant pheno…	0016020 // membrane // inferred from electronic annotation /// 0016021 // integral to membrane // inferred from electronic annotation /// 0042470 // melanosome // inferred from direct assay	0004497 // monooxygenase activity // inferred from electronic annotation /// 0005198 // structural molecule activity // inferred from reviewed computational analysis /// 0005507 // copper ion binding // inferred from electronic annotation /// 0005515 // protein binding // inferred from physical interaction /// 0016491 // oxidoreductase activity // inferred from electronic annotation /// 0042803 /…	---	---	ENSMUSP00000006151 // span:7-24,478-500 // numtm:2 /// NP_112479.1 // span:7-24,479-501 // numtm:2	---
1415862_at			No	no	no	no	no	no	no	no	no	no	no	no	no	Mm.30438.1	gb:BB762957 /DB_XREF=gi:16207904 /DB_XREF=BB762957 /CLONE=G370017M16 /FEA=FLmRNA /CNT=242 /TID=Mm.30438.1 /TIER=Stack /STK=32 /UG=Mm.30438 /LL=22178 /UG_GENE=Tyrp1 /UG_TITLE=tyrosinase-related protein 1 /FL=gb:NM_031202.1	BB762957	Mm.30438	chr4:80305537-80322967 (+) // 99.77 // qC3	tyrosinase-related protein 1	Tyrp1	chr4 C3|4 38.0 cM	ENSMUSG00000005994	22178	P07147 /// Q3UFK6 /// Q3UFS3	NP_112479.1	NM_031202	---	0006582 // melanin metabolic process // inferred from mutant phenotype /// 0006583 // melanin biosynthetic process from tyrosine // traceable author statement /// 0006583 // melanin biosynthetic process from tyrosine // inferred from electronic annotation /// 0008152 // metabolic process // inferred from electronic annotation /// 0030318 // melanocyte differentiation // inferred from mutant pheno…	0016020 // membrane // inferred from electronic annotation /// 0016021 // integral to membrane // inferred from electronic annotation /// 0042470 // melanosome // inferred from direct assay	0004497 // monooxygenase activity // inferred from electronic annotation /// 0005198 // structural molecule activity // inferred from reviewed computational analysis /// 0005507 // copper ion binding // inferred from electronic annotation /// 0005515 // protein binding // inferred from physical interaction /// 0016491 // oxidoreductase activity // inferred from electronic annotation /// 0042803 /…	---	---	GENSCAN00000367523 // span:481-503 // numtm:1 /// ENSMUSP00000006151 // span:7-24,478-500 // numtm:2 /// NP_112479.1 // span:7-24,479-501 // numtm:2	---
1415863_at			No	no	no	no	no	no	no	no	no	no	no	no	no	Mm.525.1	gb:NM_013507.1 /DB_XREF=gi:7305020 /GEN=Eif4g2 /FEA=FLmRNA /CNT=571 /TID=Mm.525.1 /TIER=FL+Stack /STK=193 /UG=Mm.525 /LL=13690 /DEF=Mus musculus eukaryotic translation initiation factor 4, gamma 2 (Eif4g2), mRNA. /PROD=eukaryotic translation initiation factor 4,gamma 2 /FL=gb:U76112.1 gb:NM_013507.1 gb:U63323.1	NM_013507	Mm.185453	chr7:110862778-110912206 (-) // 98.65 // qE3	eukaryotic translation initiation factor 4, gamma 2	Eif4g2	chr7 F1|7 51.52 cM	ENSMUSG00000005610	13690	A0JNY7 /// Q3U9U9 /// Q3URI0 /// Q62448	NP_001035221.1 /// NP_038535.2	NM_001040131 /// NM_013507	---	0006412 // translation // inferred from reviewed computational analysis /// 0006412 // translation // inferred from electronic annotation /// 0006417 // regulation of translation // inferred from electronic annotation /// 0006446 // regulation of translational initiation // inferred from direct assay /// 0006446 // regulation of translational initiation // inferred from electronic annotation /// …	0005737 // cytoplasm // inferred from direct assay /// 0016281 // eukaryotic translation initiation factor 4F complex // inferred from sequence or structural similarity	0003743 // translation initiation factor activity // inferred from direct assay /// 0003743 // translation initiation factor activity // inferred from electronic annotation /// 0003743 // translation initiation factor activity // inferred from sequence or structural similarity /// 0005515 // protein binding // inferred from physical interaction /// 0005515 // protein binding // inferred from elec…	Circadian_Exercise // GenMAPP /// mRNA_processing_binding_Reactome // GenMAPP /// Translation_Factors // GenMAPP	---	---	---
1415864_at			No	no	no	no	no	no	no	no	no	no	no	no	no	Mm.22706.1	gb:BC004589.1 /DB_XREF=gi:13435441 /FEA=FLmRNA /CNT=295 /TID=Mm.22706.1 /TIER=FL+Stack /STK=193 /UG=Mm.22706 /LL=12183 /UG_GENE=Bpgm /DEF=Mus musculus, 2,3-bisphosphoglycerate mutase, clone MGC:6263 IMAGE:3587820, mRNA, complete cds. /PROD=2,3-bisphosphoglycerate mutase /FL=gb:BC004589.1 gb:NM_007563.1	NM_007563	Mm.282863	chr6:34406459-34435768 (+) // 98.56 // qB1	2,3-bisphosphoglycerate mutase	Bpgm	chr6 B1	ENSMUSG00000038871	12183	P15327 /// Q3TAQ8	NP_031589.1	NM_007563	---	0006096 // glycolysis // inferred from electronic annotation /// 0008152 // metabolic process // inferred from electronic annotation	---	0003824 // catalytic activity // inferred from electronic annotation /// 0004082 // bisphosphoglycerate mutase activity // inferred from electronic annotation /// 0004083 // bisphosphoglycerate phosphatase activity // inferred from electronic annotation /// 0004619 // phosphoglycerate mutase activity // inferred from electronic annotation /// 0016787 // hydrolase activity // inferred from electro…	---	---	---	---
1415865_s_at			No	no	no	no	no	no	no	no	no	no	no	no	no	Mm.22706.1	gb:BC004589.1 /DB_XREF=gi:13435441 /FEA=FLmRNA /CNT=295 /TID=Mm.22706.1 /TIER=FL+Stack /STK=193 /UG=Mm.22706 /LL=12183 /UG_GENE=Bpgm /DEF=Mus musculus, 2,3-bisphosphoglycerate mutase, clone MGC:6263 IMAGE:3587820, mRNA, complete cds. /PROD=2,3-bisphosphoglycerate mutase /FL=gb:BC004589.1 gb:NM_007563.1	NM_007563	Mm.282863	chr6:34406459-34435768 (+) // 98.56 // qB1	2,3-bisphosphoglycerate mutase	Bpgm	chr6 B1	ENSMUSG00000038871	12183	P15327 /// Q3TAQ8	NP_031589.1	NM_007563	---	0006096 // glycolysis // inferred from electronic annotation /// 0008152 // metabolic process // inferred from electronic annotation	---	0003824 // catalytic activity // inferred from electronic annotation /// 0004082 // bisphosphoglycerate mutase activity // inferred from electronic annotation /// 0004083 // bisphosphoglycerate phosphatase activity // inferred from electronic annotation /// 0004619 // phosphoglycerate mutase activity // inferred from electronic annotation /// 0016787 // hydrolase activity // inferred from electro…	---	---	---	---
1415866_at			No	no	no	no	no	no	no	no	no	no	no	no	no	Mm.21287.1	gb:NM_133952.1 /DB_XREF=gi:19527171 /GEN=AW538196 /FEA=FLmRNA /CNT=239 /TID=Mm.21287.1 /TIER=FL+Stack /STK=193 /UG=Mm.21287 /LL=101869 /DEF=Mus musculus expressed sequence AW538196 (AW538196), mRNA. /PROD=expressed sequence AW538196 /FL=gb:BC004717.1 gb:NM_133952.1	NM_133952	Mm.243024	chr7:80198807-80213732 (-) // 97.98 // qD1	unc-45 homolog A (C. elegans)	Unc45a	chr7 D3	ENSMUSG00000030533	101869	Q99KD5	NP_598713.1	NM_133952	---	0006457 // protein folding // inferred from electronic annotation /// 0007275 // multicellular organismal development // inferred from electronic annotation /// 0007519 // striated muscle development // inferred from electronic annotation /// 0030154 // cell differentiation // inferred from electronic annotation	---	0005488 // binding // inferred from electronic annotation /// 0005515 // protein binding // inferred from electronic annotation	---	---	---	---
1415867_at			No	no	no	no	no	no	no	no	no	no	no	no	no	Mm.6821.1	gb:NM_009837.1 /DB_XREF=gi:6753321 /GEN=Cct4 /FEA=FLmRNA /CNT=385 /TID=Mm.6821.1 /TIER=FL+Stack /STK=192 /UG=Mm.6821 /LL=12464 /DEF=Mus musculus chaperonin subunit 4 (delta) (Cct4), mRNA. /PROD=chaperonin subunit 4 (delta) /FL=gb:L25913.1 gb:NM_009837.1	NM_009837	Mm.296985	chr11:22890590-22903982 (+) // 95.26 // qA3.2	chaperonin subunit 4 (delta)	Cct4	chr11 A3.2|11 13.0 cM	ENSMUSG00000007739	12464	P80315 /// Q3TII0 /// Q3UJZ8 /// Q5M6Y2	NP_033967.1	NM_009837	104689	0006457 // protein folding // inferred from electronic annotation /// 0044267 // cellular protein metabolic process // inferred from electronic annotation	0005737 // cytoplasm // inferred from electronic annotation /// 0005832 // chaperonin-containing T-complex // inferred from direct assay	0000166 // nucleotide binding // inferred from electronic annotation /// 0005515 // protein binding // inferred from electronic annotation /// 0005524 // ATP binding // inferred from electronic annotation /// 0051082 // unfolded protein binding // inferred from electronic annotation	---	---	---	---
1415868_at			No	no	no	no	no	no	no	no	no	no	no	no	no	Mm.6821.1	gb:BI989964 /DB_XREF=gi:17960969 /DB_XREF=4053-54 /FEA=FLmRNA /CNT=385 /TID=Mm.6821.1 /TIER=ConsEnd /STK=0 /UG=Mm.6821 /LL=12464 /UG_GENE=Cct4 /UG_TITLE=chaperonin subunit 4 (delta) /FL=gb:L25913.1 gb:NM_009837.1	NM_009837	Mm.394074	chr11:22890590-22903982 (+) // 95.26 // qA3.2	chaperonin subunit 4 (delta)	Cct4	chr11 A3.2|11 13.0 cM	---	12464	---	NP_033967.1	NM_009837	104689	0006457 // protein folding // inferred from electronic annotation /// 0044267 // cellular protein metabolic process // inferred from electronic annotation	0005832 // chaperonin-containing T-complex // inferred from direct assay	0000166 // nucleotide binding // inferred from electronic annotation /// 0005515 // protein binding // inferred from electronic annotation /// 0005524 // ATP binding // inferred from electronic annotation /// 0051082 // unfolded protein binding // inferred from electronic annotation	---	---	---	---
1415869_a_at			No	no	no	no	no	no	no	no	no	no	no	no	no	Mm.15701.1	gb:NM_011588.1 /DB_XREF=gi:6755786 /GEN=Trim28 /FEA=FLmRNA /CNT=397 /TID=Mm.15701.1 /TIER=FL+Stack /STK=192 /UG=Mm.15701 /LL=21849 /DEF=Mus musculus tripartite motif protein 28 (Trim28), mRNA. /PROD=tripartite motif protein 28 /FL=gb:AF230391.1 gb:U67303.1 gb:NM_011588.1	NM_011588	Mm.15701	chr7:11924314-11931219 (+) // 90.93 // qA1	tripartite motif protein 28	Trim28	chr7 A2	ENSMUSG00000005566	21849	Q3UDN8 /// Q5EBP9 /// Q62318	NP_035718.1	NM_011588	---	0000122 // negative regulation of transcription from RNA polymerase II promoter // inferred from direct assay /// 0001837 // epithelial to mesenchymal transition // inferred from direct assay /// 0006350 // transcription // inferred from electronic annotation /// 0006355 // regulation of transcription, DNA-dependent // inferred from electronic annotation /// 0043193 // positive regulation of gene…	0000785 // chromatin // inferred from direct assay /// 0005622 // intracellular // inferred from electronic annotation /// 0005634 // nucleus // inferred from direct assay	0003700 // transcription factor activity // inferred from direct assay /// 0003713 // transcription coactivator activity // inferred from direct assay /// 0005515 // protein binding // inferred from physical interaction /// 0005515 // protein binding // inferred from electronic annotation /// 0008270 // zinc ion binding // inferred from electronic annotation /// 0016564 // transcription repressor…	---	---	---	---
1415870_at			No	no	no	no	no	no	no	no	no	no	no	no	no	Mm.7515.1	gb:NM_007594.1 /DB_XREF=gi:6680839 /GEN=Calu /FEA=FLmRNA /CNT=355 /TID=Mm.7515.1 /TIER=FL+Stack /STK=191 /UG=Mm.7515 /LL=12321 /DEF=Mus musculus calumenin (Calu), mRNA. /PROD=calumenin /FL=gb:U81829.1 gb:NM_007594.1	NM_007594	Mm.392075	chr6:29298125-29326682 (+) // 96.72 // qA3.3	calumenin	Calu	chr6 A3.3	ENSMUSG00000029767	12321	O35887 /// Q3TL33 /// Q3TQD1 /// Q3TUF3 /// Q3UG11 /// Q6XLQ8 /// Q8CBP3 /// Q8CCN9	NP_031620.1 /// NP_908942.1	NM_007594 /// NM_184053	---	---	0005783 // endoplasmic reticulum // inferred from electronic annotation	0005509 // calcium ion binding // inferred from direct assay /// 0005509 // calcium ion binding // inferred from electronic annotation	---	---	---	---
1415871_at			No	no	no	no	no	no	no	no	no	no	no	no	no	Mm.14455.1	gb:NM_009369.1 /DB_XREF=gi:6678320 /GEN=Tgfbi /FEA=FLmRNA /CNT=272 /TID=Mm.14455.1 /TIER=FL+Stack /STK=191 /UG=Mm.14455 /LL=21810 /DEF=Mus musculus transforming growth factor, beta induced, 68 kDa (Tgfbi), mRNA. /PROD=transforming growth factor, beta induced, 68kDa /FL=gb:L19932.1 gb:NM_009369.1	NM_009369	Mm.14455	chr13:56619190-56648981 (+) // 98.66 // qB1	transforming growth factor, beta induced	Tgfbi	chr13 38.0 cM	ENSMUSG00000035493	21810	A1L353 /// A1L354 /// P82198 /// Q19PV3 /// Q3TAY9 /// Q3TDZ5 /// Q3UBG4 /// Q3UXJ2	NP_033395.1	NM_009369	---	0007155 // cell adhesion // inferred from direct assay /// 0007155 // cell adhesion // inferred from electronic annotation	0005578 // proteinaceous extracellular matrix // inferred from direct assay /// 0005578 // proteinaceous extracellular matrix // inferred from electronic annotation /// 0005615 // extracellular space // inferred from direct assay /// 0005615 // extracellular space // inferred from reviewed computational analysis	0005515 // protein binding // inferred from electronic annotation	---	---	---	---
1415872_at			No	no	no	no	no	no	no	no	no	no	no	no	no	Mm.21740.1	gb:NM_021510.1 /DB_XREF=gi:10946927 /GEN=Hnrph1 /FEA=FLmRNA /CNT=315 /TID=Mm.21740.1 /TIER=FL+Stack /STK=190 /UG=Mm.21740 /LL=59013 /DEF=Mus musculus heterogeneous nuclear ribonucleoprotein H1 (Hnrph1), mRNA. /PROD=heterogeneous nuclear ribonucleoprotein H1 /FL=gb:NM_021510.1	NM_021510	Mm.21740	chr11:50221711-50229953 (+) // 95.54 // qB1.3	heterogeneous nuclear ribonucleoprotein H1	Hnrph1	chr11 B1.2	---	59013	O35737 /// Q3TNG9 /// Q811L7 /// Q8C2Q7	NP_067485.1	NM_021510	1891925	0006397 // mRNA processing // inferred from electronic annotation /// 0008380 // RNA splicing // inferred from electronic annotation	0005681 // spliceosome // inferred from electronic annotation /// 0030529 // ribonucleoprotein complex // inferred from electronic annotation	0000166 // nucleotide binding // inferred from electronic annotation /// 0003676 // nucleic acid binding // inferred from electronic annotation /// 0003723 // RNA binding // inferred from electronic annotation	---	---	---	---
1415873_a_at			No	no	no	no	no	no	no	no	no	no	no	no	no	Mm.3118.1	gb:NM_016860.1 /DB_XREF=gi:8392846 /GEN=Actr1a /FEA=FLmRNA /CNT=343 /TID=Mm.3118.1 /TIER=FL+Stack /STK=190 /UG=Mm.3118 /LL=54130 /DEF=Mus musculus actin-related protein 1 homolog A (yeast) (Actr1a), mRNA. /PROD=actin-related protein 1 homolog A (yeast) /FL=gb:BC007131.1 gb:AB010297.1 gb:NM_016860.1	NM_016860	Mm.3118	chr19:46430121-46449097 (-) // 97.35 // qC3	ARP1 actin-related protein 1 homolog A (yeast)	Actr1a	chr19 C3	ENSMUSG00000025228	54130	P61164	NP_058556.1	NM_016860	---	0016192 // vesicle-mediated transport // inferred from reviewed computational analysis	0005737 // cytoplasm // inferred from electronic annotation /// 0005856 // cytoskeleton // inferred from reviewed computational analysis /// 0005856 // cytoskeleton // inferred from electronic annotation /// 0005869 // dynactin complex // inferred from reviewed computational analysis /// 0005875 // microtubule associated complex // inferred from reviewed computational analysis /// 0005884 // acti…	0000166 // nucleotide binding // inferred from electronic annotation /// 0003774 // motor activity // inferred from reviewed computational analysis /// 0005198 // structural molecule activity // inferred from electronic annotation /// 0005200 // structural constituent of cytoskeleton // inferred from reviewed computational analysis /// 0005515 // protein binding // inferred from electronic annota…	---	---	---	---
1415874_at			No	no	no	no	no	no	no	no	no	no	no	no	no	Mm.86483.1	gb:NM_011896.1 /DB_XREF=gi:6755649 /GEN=Spry1 /FEA=FLmRNA /CNT=214 /TID=Mm.86483.1 /TIER=FL+Stack /STK=189 /UG=Mm.86483 /LL=24063 /DEF=Mus musculus sprouty homolog 1 (Drosophila) (Spry1), mRNA. /PROD=sprouty homolog 1 (Drosophila) /FL=gb:NM_011896.1 gb:AF176903.1	NM_011896	Mm.330986	chr3:37831485-37836147 (+) // 93.33 // qB	sprouty homolog 1 (Drosophila) /// similar to sprouty 1	LOC100046643 /// Spry1	chr3 B	ENSMUSG00000037211	100046643 /// 24063	Q53ZU1 /// Q8CET5 /// Q8CHU2 /// Q9QXV9	NP_036026.1 /// XP_001476609.1 /// XP_001476622.1	NM_011896 /// XM_001476559 /// XM_001476572	1345139 /// 1345139	0001657 // ureteric bud development // inferred from genetic interaction /// 0001657 // ureteric bud development // inferred from mutant phenotype /// 0001759 // induction of an organ // inferred from mutant phenotype /// 0007275 // multicellular organismal development // inferred from electronic annotation /// 0009966 // regulation of signal transduction // inferred from electronic annotation //…	0005737 // cytoplasm // inferred from electronic annotation /// 0016020 // membrane // inferred from electronic annotation	0005515 // protein binding // inferred from physical interaction	---	---	---	---
1415875_at			No	no	no	no	no	no	no	no	no	no	no	no	no	Mm.18637.1	gb:NM_019643.1 /DB_XREF=gi:9790254 /GEN=Tera-pending /FEA=FLmRNA /CNT=259 /TID=Mm.18637.1 /TIER=ConsEnd /STK=0 /UG=Mm.18637 /LL=56306 /DEF=Mus musculus teratocarcinoma expressed, serine rich (Tera-pending), mRNA. /PROD=teratocarcinoma expressed, serine rich /FL=gb:NM_019643.1 gb:U64033.1	NM_019643	Mm.440359	chr6:148878226-148903612 (+) // 94.38 // qG3 /// chr14:118413464-118416070 (-) // 93.37 // qE4 /// chr16:61319342-61321986 (-) // 94.74 // qC1.3 /// chr17:21719664-21723273 (-) // 90.57 // qA3.2	RIKEN cDNA 3010003L21 gene	3010003L21Rik	chr6 G3	ENSMUSG00000053885	109163	Q8C6B6	---	XR_005252 /// XR_005346 /// XR_005420	1924094	---	---	---	---	---	---	---
1415876_a_at			No	no	no	no	no	no	no	no	no	no	no	no	no	Mm.372.1	gb:NM_013765.1 /DB_XREF=gi:7305446 /GEN=Rps26 /FEA=FLmRNA /CNT=369 /TID=Mm.372.1 /TIER=FL+Stack /STK=188 /UG=Mm.372 /LL=27370 /DEF=Mus musculus ribosomal protein S26 (Rps26), mRNA. /PROD=ribosomal protein S26 /FL=gb:U67770.1 gb:NM_013765.1	NM_013765	Mm.359190	chr10:128027484-128029696 (-) // 83.42 // qD3	ribosomal protein S26	Rps26	chr10 D3	ENSMUSG00000025362 /// ENSMUSG00000059775	27370	P62855 /// Q497N1	NP_038793.1	NM_013765	1351628	0006412 // translation // inferred from electronic annotation	0005622 // intracellular // inferred from electronic annotation /// 0005840 // ribosome // inferred from electronic annotation /// 0030529 // ribonucleoprotein complex // inferred from electronic annotation	0003735 // structural constituent of ribosome // inferred from electronic annotation	---	---	---	---
1415877_at			No	no	no	no	no	no	no	no	no	no	no	no	no	Mm.180905.1	gb:NM_009468.1 /DB_XREF=gi:6681218 /GEN=Dpysl3 /FEA=FLmRNA /CNT=262 /TID=Mm.180905.1 /TIER=FL+Stack /STK=188 /UG=Mm.180905 /LL=22240 /DEF=Mus musculus dihydropyrimidinase-like 3 (Dpysl3), mRNA. /PROD=dihydropyrimidinase-like 3 /FL=gb:BC023003.1 gb:NM_009468.1	NM_009468	Mm.8180	chr18:43449330-43518710 (-) // 97.34 // qB3	dihydropyrimidinase-like 3	Dpysl3	chr18 B3	ENSMUSG00000024501	22240	Q3TAS8 /// Q3TT92 /// Q62188 /// Q71H74	NP_033494.1	NM_009468	1349762	0007399 // nervous system development // inferred from direct assay	0005737 // cytoplasm // inferred from electronic annotation /// 0042995 // cell projection // inferred from electronic annotation	0016787 // hydrolase activity // inferred from electronic annotation	---	---	---	---
1415878_at			No	no	no	no	no	no	no	no	no	no	no	no	no	Mm.656.1	gb:NM_009103.1 /DB_XREF=gi:6677822 /GEN=Rrm1 /FEA=FLmRNA /CNT=310 /TID=Mm.656.1 /TIER=FL+Stack /STK=188 /UG=Mm.656 /LL=20133 /DEF=Mus musculus ribonucleotide reductase M1 (Rrm1), mRNA. /PROD=ribonucleotide reductase M1 /FL=gb:BC016450.1 gb:K02927.1 gb:NM_009103.1	BB758819	Mm.197486	chr7:102315526-102342886 (+) // 98.78 // qE1	ribonucleotide reductase M1	Rrm1	chr7 E3|7 69.0 cM	ENSMUSG00000030978	20133	P07742 /// Q05DU8 /// Q6NZB3 /// Q91YM8	NP_033129.2	NM_009103	---	0006260 // DNA replication // inferred from electronic annotation	0005737 // cytoplasm // inferred from electronic annotation /// 0005971 // ribonucleoside-diphosphate reductase complex // inferred from electronic annotation	0000166 // nucleotide binding // inferred from electronic annotation /// 0003824 // catalytic activity // inferred from electronic annotation /// 0004748 // ribonucleoside-diphosphate reductase activity // inferred from electronic annotation /// 0005524 // ATP binding // inferred from electronic annotation /// 0016491 // oxidoreductase activity // inferred from electronic annotation	Nucleotide_Metabolism // GenMAPP /// Nucleotide_Metabolism // GenMAPP	---	---	---
1415879_a_at			No	no	no	no	no	no	no	no	no	no	no	no	no	Mm.14245.1	gb:BC012413.1 /DB_XREF=gi:15214575 /FEA=FLmRNA /CNT=278 /TID=Mm.14245.1 /TIER=FL+Stack /STK=187 /UG=Mm.14245 /LL=67186 /UG_GENE=Rplp2 /DEF=Mus musculus, RIKEN cDNA 2700049I22 gene, clone MGC:6693 IMAGE:3583752, mRNA, complete cds. /PROD=RIKEN cDNA 2700049I22 gene /FL=gb:BC012413.1 gb:NM_026020.1	BC012413	Mm.380435	chr7:141298685-141302905 (+) // 89.51 // qF3	ribosomal protein, large P2	Rplp2	chr7 F5	ENSMUSG00000025508	67186	P99027	NP_080296.3	NM_026020	---	0006414 // translational elongation // inferred from electronic annotation	0005622 // intracellular // inferred from electronic annotation /// 0005840 // ribosome // inferred from electronic annotation /// 0030529 // ribonucleoprotein complex // inferred from electronic annotation	0003735 // structural constituent of ribosome // inferred from electronic annotation	Ribosomal_Proteins // GenMAPP	---	---	---
1415880_a_at			No	no	no	no	no	no	no	no	no	no	no	no	no	Mm.16716.1	gb:NM_010684.1 /DB_XREF=gi:7106338 /GEN=Lamp1 /FEA=FLmRNA /CNT=492 /TID=Mm.16716.1 /TIER=FL+Stack /STK=186 /UG=Mm.16716 /LL=16783 /DEF=Mus musculus lysosomal membrane glycoprotein 1 (Lamp1), mRNA. /PROD=lysosomal membrane glycoprotein 1 /FL=gb:NM_010684.1 gb:M32015.1 gb:M25244.1 gb:AY069968.1	NM_010684	Mm.16716	chr8:13159111-13175585 (+) // 97.8 // qA1.1	lysosomal-associated membrane protein 1	Lamp1	chr8 A1.1|8 1.0 cM	ENSMUSG00000031447	16783	P11438 /// Q3TA96 /// Q3TX84 /// Q8VH34 /// Q922T9 /// Q9DC13	NP_034814.2	NM_010684	---	---	0005764 // lysosome // inferred from direct assay /// 0005764 // lysosome // inferred from sequence or structural similarity /// 0005764 // lysosome // inferred from electronic annotation /// 0005768 // endosome // inferred from electronic annotation /// 0005770 // late endosome // inferred from direct assay /// 0005770 // late endosome // inferred from sequence or structural similarity /// 00057…	---	---	---	NP_034814.2 // span:373-395 // numtm:1	---
1415881_at			No	no	no	no	no	no	no	no	no	no	no	no	no	Mm.182912.1	gb:NM_078478.1 /DB_XREF=gi:17505217 /GEN=Ghitm /FEA=FLmRNA /CNT=534 /TID=Mm.182912.1 /TIER=FL+Stack /STK=185 /UG=Mm.182912 /LL=66092 /DEF=Mus musculus growth hormone inducible transmembrane protein (Ghitm), mRNA. /PROD=growth hormone inducible transmembrane protein /FL=gb:BC010224.1 gb:AF412297.1 gb:NM_078478.1 gb:BC008622.1	BC010224	Mm.182912	chr14:36032050-36047029 (-) // 98.59 // qB	growth hormone inducible transmembrane protein	Ghitm	chr14 B|14 15.0 cM	ENSMUSG00000041028	66092	Q3TGB7 /// Q3UA74 /// Q91VC9	NP_510963.1	NM_078478	1913342	---	0016021 // integral to membrane // inferred from reviewed computational analysis /// 0016021 // integral to membrane // inferred from electronic annotation	---	---	IPR006214 // Protein of unknown function UPF0005 // 5.4E-6	BAE40527.1 // span:82-104,124-146,158-180,200-222,242-261,271-293 // numtm:6 /// NP_510963.1 // span:82-104,124-146,158-180,200-222,242-261,271-293 // numtm:6	---
1415882_at			No	no	no	no	no	no	no	no	no	no	no	no	no	Mm.182912.1	gb:BC010224.1 /DB_XREF=gi:16307368 /FEA=FLmRNA /CNT=534 /TID=Mm.182912.1 /TIER=FL+Stack /STK=71 /UG=Mm.182912 /LL=66092 /UG_GENE=Ghitm /DEF=Mus musculus, clone MGC:6382 IMAGE:3500685, mRNA, complete cds. /PROD=Unknown (protein for MGC:6382) /FL=gb:BC010224.1 gb:AF412297.1 gb:NM_078478.1 gb:BC008622.1	BC010224	Mm.182912	chr14:36032050-36047029 (-) // 98.59 // qB	growth hormone inducible transmembrane protein	Ghitm	chr14 B|14 15.0 cM	ENSMUSG00000041028	66092	Q3TGB7 /// Q3UA74 /// Q91VC9	NP_510963.1	NM_078478	1913342	---	0016021 // integral to membrane // inferred from reviewed computational analysis /// 0016021 // integral to membrane // inferred from electronic annotation	---	---	IPR006214 // Protein of unknown function UPF0005 // 5.4E-6	BAE40527.1 // span:82-104,124-146,158-180,200-222,242-261,271-293 // numtm:6 /// NP_510963.1 // span:82-104,124-146,158-180,200-222,242-261,271-293 // numtm:6	---
1415883_a_at			No	no	no	no	no	no	no	no	no	no	no	no	no	Mm.30780.1	gb:NM_026419.1 /DB_XREF=gi:13385915 /GEN=Ela3b /FEA=FLmRNA /CNT=429 /TID=Mm.30780.1 /TIER=FL+Stack /STK=184 /UG=Mm.30780 /LL=67868 /DEF=Mus musculus elastase 3B, pancreatic (Ela3b), mRNA. /PROD=elastase 3B, pancreatic /FL=gb:NM_026419.1	NM_026419	Mm.297477	chr4:136693079-136700631 (-) // 81.34 // qD3	elastase 3, pancreatic	Ela3	chr4 D3|4 82.0 cM	ENSMUSG00000023433	67868	Q7TNI0 /// Q9CQ52 /// Q9D7T9	NP_080695.1	NM_026419	---	0006508 // proteolysis // inferred from reviewed computational analysis /// 0006508 // proteolysis // inferred from electronic annotation	0005615 // extracellular space // inferred from reviewed computational analysis	0004252 // serine-type endopeptidase activity // inferred from electronic annotation /// 0004263 // chymotrypsin activity // inferred from reviewed computational analysis /// 0004295 // trypsin activity // inferred from reviewed computational analysis /// 0008233 // peptidase activity // inferred from electronic annotation /// 0016787 // hydrolase activity // inferred from electronic annotation	---	---	---	---
1415884_at			No	no	no	no	no	no	no	no	no	no	no	no	no	Mm.30780.1	gb:NM_026419.1 /DB_XREF=gi:13385915 /GEN=Ela3b /FEA=FLmRNA /CNT=429 /TID=Mm.30780.1 /TIER=FL+Stack /STK=184 /UG=Mm.30780 /LL=67868 /DEF=Mus musculus elastase 3B, pancreatic (Ela3b), mRNA. /PROD=elastase 3B, pancreatic /FL=gb:NM_026419.1	NM_026419	Mm.297477	chr4:136693079-136700631 (-) // 81.34 // qD3	elastase 3, pancreatic	Ela3	chr4 D3|4 82.0 cM	ENSMUSG00000023433	67868	Q7TNI0 /// Q9CQ52 /// Q9D7T9	NP_080695.1	NM_026419	---	0006508 // proteolysis // inferred from reviewed computational analysis /// 0006508 // proteolysis // inferred from electronic annotation	0005615 // extracellular space // inferred from reviewed computational analysis	0004252 // serine-type endopeptidase activity // inferred from electronic annotation /// 0004263 // chymotrypsin activity // inferred from reviewed computational analysis /// 0004295 // trypsin activity // inferred from reviewed computational analysis /// 0008233 // peptidase activity // inferred from electronic annotation /// 0016787 // hydrolase activity // inferred from electronic annotation	---	---	---	---
1415885_at			No	no	no	no	no	no	no	no	no	no	no	no	no	Mm.1339.1	gb:NM_007694.1 /DB_XREF=gi:6680933 /GEN=Chgb /FEA=FLmRNA /CNT=226 /TID=Mm.1339.1 /TIER=FL+Stack /STK=184 /UG=Mm.1339 /LL=12653 /DEF=Mus musculus chromogranin B (Chgb), mRNA. /PROD=chromogranin B /FL=gb:NM_007694.1 gb:BC014736.1	NM_007694	Mm.255241	chr2:132472906-132486812 (+) // 99.09 // qF2	chromogranin B	Chgb	chr2 F-G|2 75.6 cM	ENSMUSG00000027350	12653	P16014 /// Q3TY66 /// Q3UZP2 /// Q3UZU8 /// Q8BP91 /// Q9CTW1	NP_031720.1	NM_007694	---	---	0005615 // extracellular space // inferred from reviewed computational analysis	0005515 // protein binding // inferred from physical interaction	---	---	---	---
1415886_at			No	no	no	no	no	no	no	no	no	no	no	no	no	Mm.9593.1	gb:AB043953.1 /DB_XREF=gi:8131581 /GEN=chat /FEA=FLmRNA /CNT=223 /TID=Mm.9593.1 /TIER=FL+Stack /STK=184 /UG=Mm.9593 /LL=27387 /DEF=Mus musculus mRNA for Chat-H, complete cds. /PROD=Chat-H /FL=gb:AB043953.1 gb:AB030442.1 gb:NM_013781.1 gb:AF168364.1	AB043953	Mm.9593	chr2:32543080-32577535 (+) // 98.51 // qB	SH2 domain containing 3C	Sh2d3c	chr2 B	ENSMUSG00000059013	27387	Q9QZS8	NP_038809.1	NM_013781	1351631	0007165 // signal transduction // traceable author statement /// 0007242 // intracellular signaling cascade // inferred from reviewed computational analysis /// 0007242 // intracellular signaling cascade // inferred from electronic annotation /// 0007264 // small GTPase mediated signal transduction // inferred from electronic annotation	0005622 // intracellular // inferred from electronic annotation /// 0005737 // cytoplasm // inferred from electronic annotation /// 0016020 // membrane // inferred from electronic annotation	0005068 // transmembrane receptor protein tyrosine kinase adaptor protein activity // traceable author statement /// 0005085 // guanyl-nucleotide exchange factor activity // inferred from reviewed computational analysis /// 0005085 // guanyl-nucleotide exchange factor activity // inferred from electronic annotation	---	---	---	---
1415887_at			No	no	no	no	no	no	no	no	no	no	no	no	no	Mm.41374.1	gb:NM_019678.1 /DB_XREF=gi:9790260 /GEN=Tfg /FEA=FLmRNA /CNT=275 /TID=Mm.41374.1 /TIER=FL+Stack /STK=183 /UG=Mm.41374 /LL=21787 /DEF=Mus musculus Trk-fused gene (Tfg), mRNA. /PROD=Trk-fused gene /FL=gb:U94662.1 gb:NM_019678.1 gb:BC024638.1	NM_019678	Mm.425970	chr16:56615282-56642401 (-) // 96.33 // qC1.1	Trk-fused gene	Tfg	chr16 C1.1	ENSMUSG00000022757	21787	Q8C2C6 /// Q9D828 /// Q9Z1A1	NP_062652.1	NM_019678	1338041	---	---	0005515 // protein binding // inferred from physical interaction /// 0042802 // identical protein binding // inferred from physical interaction	---	---	---	---
1415888_at			No	no	no	no	no	no	no	no	no	no	no	yes	no	Mm.1141.1	gb:NM_008231.1 /DB_XREF=gi:6680196 /GEN=Hdgf /FEA=FLmRNA /CNT=500 /TID=Mm.1141.1 /TIER=FL+Stack /STK=182 /UG=Mm.1141 /LL=15191 /DEF=Mus musculus hepatoma-derived growth factor (Hdgf), mRNA. /PROD=hepatoma-derived growth factor /FL=gb:D63707.1 gb:AF251787.1 gb:BC021654.1 gb:NM_008231.1 gb:BC005713.1	NM_008231	Mm.292208	chr3:87992070-88002225 (+) // 94.69 // qF1	hepatoma-derived growth factor	Hdgf	chr3 F1|3 61.8 cM	ENSMUSG00000004897	15191	P51859	NP_032257.2	NM_008231	---	0009987 // cellular process // inferred from direct assay	0005615 // extracellular space // inferred from direct assay /// 0005634 // nucleus // inferred from direct assay /// 0005737 // cytoplasm // inferred from electronic annotation	0008083 // growth factor activity // inferred from sequence or structural similarity /// 0008083 // growth factor activity // inferred from electronic annotation /// 0008201 // heparin binding // inferred from electronic annotation	---	---	---	---
1415889_a_at			No	no	no	no	no	no	no	no	no	no	no	no	no	Mm.4526.1	gb:NM_011631.1 /DB_XREF=gi:6755862 /GEN=Tra1 /FEA=FLmRNA /CNT=448 /TID=Mm.4526.1 /TIER=FL+Stack /STK=182 /UG=Mm.4526 /LL=22027 /DEF=Mus musculus tumor rejection antigen gp96 (Tra1), mRNA. /PROD=tumor rejection antigen gp96 /FL=gb:BC010445.1 gb:NM_011631.1 gb:BC011439.1	NM_011631	Mm.87773	chr10:86120638-86135330 (-) // 92.21 // qC1	heat shock protein 90kDa beta (Grp94), member 1	Hsp90b1	chr10 C1|10 49.0 cM	---	22027	P08113 /// Q3TUD6 /// Q3UAD6 /// Q3UBU0 /// Q8C2R2 /// Q8CCY5 /// Q91V38 /// Q9CW12	NP_035761.1	NM_011631	98817	0006457 // protein folding // inferred from electronic annotation	0005615 // extracellular space // inferred from reviewed computational analysis /// 0005783 // endoplasmic reticulum // inferred from direct assay /// 0005783 // endoplasmic reticulum // inferred from electronic annotation	0005509 // calcium ion binding // inferred from electronic annotation /// 0005524 // ATP binding // inferred from electronic annotation /// 0050750 // low-density lipoprotein receptor binding // inferred from sequence or structural similarity /// 0051082 // unfolded protein binding // inferred from electronic annotation	---	IPR003594 // ATP-binding region, ATPase-like // 8.1E-5	---	---
1415890_at			No	no	no	no	no	no	no	no	no	no	no	no	no	Mm.18161.1	gb:NM_011863.1 /DB_XREF=gi:6754981 /GEN=Papss1 /FEA=FLmRNA /CNT=332 /TID=Mm.18161.1 /TIER=FL+Stack /STK=182 /UG=Mm.18161 /LL=23971 /DEF=Mus musculus 3-phosphoadenosine 5-phosphosulfate synthase 1 (Papss1), mRNA. /PROD=3-phosphoadenosine 5-phosphosulfate synthase1 /FL=gb:U34883.1 gb:NM_011863.1	NM_011863	Mm.244912	chr3:131502073-131580977 (+) // 93.85 // qG3	3'-phosphoadenosine 5'-phosphosulfate synthase 1	Papss1	chr3 G3|3 64.5 cM	ENSMUSG00000028032	23971	Q3TUA8 /// Q3U647 /// Q60967 /// Q6NZM8	NP_035993.1	NM_011863	1330587	0000103 // sulfate assimilation // inferred from electronic annotation /// 0050428 // 3'-phosphoadenosine 5'-phosphosulfate biosynthetic process // inferred from direct assay	0009336 // sulfate adenylyltransferase complex (ATP) // inferred by curator	0000166 // nucleotide binding // inferred from electronic annotation /// 0003824 // catalytic activity // inferred from electronic annotation /// 0004020 // adenylylsulfate kinase activity // inferred from direct assay /// 0004020 // adenylylsulfate kinase activity // inferred from electronic annotation /// 0004781 // sulfate adenylyltransferase (ATP) activity // inferred from direct assay /// 00…	---	---	---	---
1415891_at			No	no	no	no	no	no	no	no	no	no	no	no	no	Mm.29845.1	gb:NM_019879.1 /DB_XREF=gi:9845298 /GEN=Suclg1 /FEA=FLmRNA /CNT=311 /TID=Mm.29845.1 /TIER=FL+Stack /STK=179 /UG=Mm.29845 /LL=56451 /DEF=Mus musculus succinate-CoA ligase, GDP-forming, alpha subunit (Suclg1), mRNA. /PROD=succinate-CoA ligase, GDP-forming, alphasubunit /FL=gb:NM_019879.1 gb:BC011087.1 gb:AF144101.2	NM_019879	Mm.29845	chr6:73177890-73206416 (+) // 98.51 // qC1	succinate-CoA ligase, GDP-forming, alpha subunit	Suclg1	chr6 C3	ENSMUSG00000052738	56451	Q9WUM5	NP_063932.1	NM_019879	---	0006099 // tricarboxylic acid cycle // inferred from electronic annotation /// 0008152 // metabolic process // inferred from reviewed computational analysis /// 0008152 // metabolic process // inferred from electronic annotation	0005739 // mitochondrion // inferred from direct assay /// 0005739 // mitochondrion // inferred from electronic annotation /// 0005743 // mitochondrial inner membrane // inferred from direct assay	0000166 // nucleotide binding // inferred from electronic annotation /// 0003824 // catalytic activity // inferred from electronic annotation /// 0004776 // succinate-CoA ligase (GDP-forming) activity // inferred from electronic annotation /// 0005525 // GTP binding // inferred from electronic annotation /// 0016874 // ligase activity // inferred from electronic annotation	Krebs-TCA_Cycle // GenMAPP	---	---	---
1415892_at			No	no	no	no	no	no	no	no	no	no	no	no	no	Mm.200373.1	gb:BC026135.1 /DB_XREF=gi:20072150 /FEA=FLmRNA /CNT=263 /TID=Mm.200373.1 /TIER=FL+Stack /STK=179 /UG=Mm.200373 /LL=20397 /UG_GENE=Sgpl1 /DEF=Mus musculus, sphingosine phosphate lyase 1, clone MGC:13853 IMAGE:4212293, mRNA, complete cds. /PROD=sphingosine phosphate lyase 1 /FL=gb:BC026135.1 gb:NM_009163.1 gb:AF036894.1	NM_009163	Mm.412319	chr10:60493998-60541690 (-) // 95.43 // qB4	sphingosine phosphate lyase 1	Sgpl1	chr10 B4|10 32.0 cM	ENSMUSG00000020097	20397	Q3UDJ2 /// Q4FK38 /// Q69ZN1 /// Q8R0X7	NP_033189.2	NM_009163	---	0006629 // lipid metabolic process // inferred from electronic annotation /// 0006672 // ceramide metabolic process // inferred from electronic annotation /// 0006672 // ceramide metabolic process // inferred from sequence or structural similarity /// 0006915 // apoptosis // inferred from electronic annotation /// 0006915 // apoptosis // inferred from sequence or structural similarity /// 0009058…	0005783 // endoplasmic reticulum // inferred from electronic annotation /// 0016020 // membrane // inferred from electronic annotation /// 0016021 // integral to membrane // inferred from reviewed computational analysis /// 0016021 // integral to membrane // inferred from electronic annotation	0003824 // catalytic activity // inferred from electronic annotation /// 0008117 // sphinganine-1-phosphate aldolase activity // inferred from electronic annotation /// 0016769 // transferase activity, transferring nitrogenous groups // inferred from electronic annotation /// 0016829 // lyase activity // inferred from electronic annotation /// 0016831 // carboxy-lyase activity // inferred from el…	---	IPR000192 // Aminotransferase, class V // 6.1E-5 /// IPR000192 // Aminotransferase, class V // 6.1E-5 /// IPR004839 // Aminotransferase, class I and II // 3.9E-4 /// IPR004839 // Aminotransferase, class I and II // 3.9E-4	ENSMUSP00000090155 // span:41-60 // numtm:1 /// NP_033189.2 // span:42-61 // numtm:1	---
1415893_at			No	no	no	no	no	no	yes	no	no	no	no	no	no	Mm.200373.1	gb:NM_009163.1 /DB_XREF=gi:6677926 /GEN=Sgpl1 /FEA=FLmRNA /CNT=263 /TID=Mm.200373.1 /TIER=FL /STK=2 /UG=Mm.200373 /LL=20397 /DEF=Mus musculus sphingosine phosphate lyase 1 (Sgpl1), mRNA. /PROD=sphingosine phosphate lyase 1 /FL=gb:BC026135.1 gb:NM_009163.1 gb:AF036894.1	NM_009163	Mm.412319	chr10:60493998-60541690 (-) // 95.43 // qB4	sphingosine phosphate lyase 1	Sgpl1	chr10 B4|10 32.0 cM	ENSMUSG00000020097	20397	Q3UDJ2 /// Q4FK38 /// Q69ZN1 /// Q8R0X7	NP_033189.2	NM_009163	---	0006629 // lipid metabolic process // inferred from electronic annotation /// 0006672 // ceramide metabolic process // inferred from electronic annotation /// 0006672 // ceramide metabolic process // inferred from sequence or structural similarity /// 0006915 // apoptosis // inferred from electronic annotation /// 0006915 // apoptosis // inferred from sequence or structural similarity /// 0009058…	0005783 // endoplasmic reticulum // inferred from electronic annotation /// 0016020 // membrane // inferred from electronic annotation /// 0016021 // integral to membrane // inferred from reviewed computational analysis /// 0016021 // integral to membrane // inferred from electronic annotation	0003824 // catalytic activity // inferred from electronic annotation /// 0008117 // sphinganine-1-phosphate aldolase activity // inferred from electronic annotation /// 0016769 // transferase activity, transferring nitrogenous groups // inferred from electronic annotation /// 0016829 // lyase activity // inferred from electronic annotation /// 0016831 // carboxy-lyase activity // inferred from el…	---	IPR000192 // Aminotransferase, class V // 6.1E-5 /// IPR000192 // Aminotransferase, class V // 6.1E-5 /// IPR004839 // Aminotransferase, class I and II // 3.9E-4 /// IPR004839 // Aminotransferase, class I and II // 3.9E-4	ENSMUSP00000090155 // span:41-60 // numtm:1 /// NP_033189.2 // span:42-61 // numtm:1	---
1415894_at			No	no	no	no	no	yes	no	no	no	no	no	no	no	Mm.28107.1	gb:AW125230 /DB_XREF=gi:6100760 /DB_XREF=UI-M-BH2.1-aps-d-09-0-UI.s1 /CLONE=UI-M-BH2.1-aps-d-09-0-UI /FEA=FLmRNA /CNT=373 /TID=Mm.28107.1 /TIER=ConsEnd /STK=1 /UG=Mm.28107 /LL=18606 /UG_GENE=Enpp2 /UG_TITLE=ectonucleotide pyrophosphatasephosphodiesterase 2 /FL=gb:BC003264.1 gb:AF123542.1 gb:NM_015744.1	BC003264	Mm.250256	chr15:54668741-54750210 (-) // 98.62 // qD1	ectonucleotide pyrophosphatase/phosphodiesterase 2	Enpp2	chr15 D2	---	18606	Q6PDE0 /// Q9R1E6	NP_056559.1	NM_015744	1321390	0006935 // chemotaxis // inferred from electronic annotation /// 0008152 // metabolic process // inferred from electronic annotation /// 0009117 // nucleotide metabolic process // inferred from electronic annotation /// 0016042 // lipid catabolic process // inferred from electronic annotation	0005615 // extracellular space // inferred from reviewed computational analysis /// 0005887 // integral to plasma membrane // inferred from sequence or structural similarity	0003676 // nucleic acid binding // inferred from electronic annotation /// 0004519 // endonuclease activity // inferred from electronic annotation /// 0004528 // phosphodiesterase I activity // inferred from sequence or structural similarity /// 0004551 // nucleotide diphosphatase activity // inferred from sequence or structural similarity /// 0016787 // hydrolase activity // inferred from electr…	---	---	---	---
1415895_at			No	no	no	no	no	no	no	no	no	no	no	no	no	Mm.43721.1	gb:NM_013670.1 /DB_XREF=gi:7305508 /GEN=Snrpn /FEA=FLmRNA /CNT=253 /TID=Mm.43721.1 /TIER=FL+Stack /STK=178 /UG=Mm.43721 /LL=20646 /DEF=Mus musculus small nuclear ribonucleoprotein N (Snrpn), mRNA. /PROD=small nuclear ribonucleoprotein N /FL=gb:BC024880.1 gb:NM_013670.1 gb:BC019589.1	NM_013670	Mm.274995	chr7:59862065-59884061 (-) // 90.78 // qB5	small nuclear ribonucleoprotein N /// SNRPN upstream reading frame	Snrpn /// Snurf	chr7 C /// chr7 C|7 29.0 cM	ENSMUSG00000000948	20646 /// 84704	O70499 /// P63163 /// Q3UN87 /// Q9WU12	NP_001076430.1 /// NP_001076431.1 /// NP_038698.1 /// NP_149409.1	NM_001082961 /// NM_001082962 /// NM_013670 /// NM_033174	---	0016071 // mRNA metabolic process // inferred from electronic annotation	0005634 // nucleus // traceable author statement /// 0005634 // nucleus // inferred from direct assay /// 0005681 // spliceosome // inferred from electronic annotation /// 0030529 // ribonucleoprotein complex // inferred from electronic annotation	0003723 // RNA binding // inferred from electronic annotation	mRNA_processing_binding_Reactome // GenMAPP	---	---	---
1415896_x_at			No	no	no	no	no	no	no	no	no	no	no	no	no	Mm.43721.1	gb:NM_013670.1 /DB_XREF=gi:7305508 /GEN=Snrpn /FEA=FLmRNA /CNT=253 /TID=Mm.43721.1 /TIER=FL+Stack /STK=178 /UG=Mm.43721 /LL=20646 /DEF=Mus musculus small nuclear ribonucleoprotein N (Snrpn), mRNA. /PROD=small nuclear ribonucleoprotein N /FL=gb:BC024880.1 gb:NM_013670.1 gb:BC019589.1	NM_013670	Mm.274995	chr7:59862065-59884061 (-) // 90.78 // qB5	small nuclear ribonucleoprotein N /// SNRPN upstream reading frame	Snrpn /// Snurf	chr7 C /// chr7 C|7 29.0 cM	ENSMUSG00000000948	20646 /// 84704	O70499 /// P63163 /// Q3UN87 /// Q9WU12	NP_001076430.1 /// NP_001076431.1 /// NP_038698.1 /// NP_149409.1	NM_001082961 /// NM_001082962 /// NM_013670 /// NM_033174	---	0016071 // mRNA metabolic process // inferred from electronic annotation	0005634 // nucleus // traceable author statement /// 0005634 // nucleus // inferred from direct assay /// 0005681 // spliceosome // inferred from electronic annotation /// 0030529 // ribonucleoprotein complex // inferred from electronic annotation	0003723 // RNA binding // inferred from electronic annotation	mRNA_processing_binding_Reactome // GenMAPP	---	---	---
1415897_a_at			No	no	no	no	no	no	no	no	no	no	no	no	no	Mm.14796.1	gb:BC009155.1 /DB_XREF=gi:14318724 /FEA=FLmRNA /CNT=448 /TID=Mm.14796.1 /TIER=FL+Stack /STK=177 /UG=Mm.14796 /LL=56615 /UG_GENE=Mgst1 /DEF=Mus musculus, RIKEN cDNA 1500002K10 gene, clone MGC:6549 IMAGE:2655738, mRNA, complete cds. /PROD=RIKEN cDNA 1500002K10 gene /FL=gb:NM_019946.1 gb:BC009155.1 gb:AF159050.1	BI150149	Mm.14796	chr6:138104511-138121475 (+) // 89.39 // qG1	microsomal glutathione S-transferase 1	Mgst1	chr6 G1	ENSMUSG00000008540	56615	Q53ZD4 /// Q91VS7	NP_064330.2	NM_019946	1913850	0006749 // glutathione metabolic process // inferred from direct assay	0005739 // mitochondrion // inferred from direct assay /// 0005739 // mitochondrion // inferred from reviewed computational analysis /// 0005739 // mitochondrion // inferred from electronic annotation /// 0005743 // mitochondrial inner membrane // inferred from direct assay /// 0005783 // endoplasmic reticulum // inferred from electronic annotation /// 0005792 // microsome // inferred from direct…	0004364 // glutathione transferase activity // inferred from direct assay /// 0004364 // glutathione transferase activity // inferred from reviewed computational analysis /// 0004364 // glutathione transferase activity // inferred from electronic annotation /// 0016740 // transferase activity // inferred from electronic annotation	---	---	AAH09155.1 // span:12-34,131-149 // numtm:2 /// NP_064330.2 // span:12-34,131-149 // numtm:2	---
1415898_at			No	no	no	no	no	no	no	no	no	no	no	no	no	Mm.14796.1	gb:BI150149 /DB_XREF=gi:14610150 /DB_XREF=602849383F1 /CLONE=IMAGE:5012757 /FEA=FLmRNA /CNT=448 /TID=Mm.14796.1 /TIER=ConsEnd /STK=0 /UG=Mm.14796 /LL=56615 /UG_GENE=Mgst1 /UG_TITLE=microsomal glutathione S-transferase 1 /FL=gb:NM_019946.1 gb:BC009155.1 gb:AF159050.1	BI150149	Mm.14796	chr6:138104511-138121475 (+) // 89.39 // qG1	microsomal glutathione S-transferase 1	Mgst1	chr6 G1	ENSMUSG00000008540	56615	Q53ZD4 /// Q91VS7	NP_064330.2	NM_019946	1913850	0006749 // glutathione metabolic process // inferred from direct assay	0005739 // mitochondrion // inferred from direct assay /// 0005739 // mitochondrion // inferred from reviewed computational analysis /// 0005739 // mitochondrion // inferred from electronic annotation /// 0005743 // mitochondrial inner membrane // inferred from direct assay /// 0005783 // endoplasmic reticulum // inferred from electronic annotation /// 0005792 // microsome // inferred from direct…	0004364 // glutathione transferase activity // inferred from direct assay /// 0004364 // glutathione transferase activity // inferred from reviewed computational analysis /// 0004364 // glutathione transferase activity // inferred from electronic annotation /// 0016740 // transferase activity // inferred from electronic annotation	---	---	GENSCAN00000409629 // span:41-63,128-150 // numtm:2 /// AAH09155.1 // span:12-34,131-149 // numtm:2 /// NP_064330.2 // span:12-34,131-149 // numtm:2	---
1415899_at			No	yes	no	no	no	no	no	no	no	no	no	no	no	Mm.1167.1	gb:NM_008416.1 /DB_XREF=gi:6680511 /GEN=Junb /FEA=FLmRNA /CNT=302 /TID=Mm.1167.1 /TIER=FL+Stack /STK=177 /UG=Mm.1167 /LL=16477 /DEF=Mus musculus Jun-B oncogene (Junb), mRNA. /PROD=Jun-B oncogene /FL=gb:BC003790.1 gb:NM_008416.1 gb:J03236.1	NM_008416	Mm.1167	chr8:87867014-87868853 (-) // 96.45 // qC3	Jun-B oncogene	Junb	chr8 C2-D1|8 38.6 cM	---	16477	P09450 /// P10922 /// Q3TXR4 /// Q3U0S8 /// Q3U2Y0 /// Q569U6	NP_032442.1	NM_008416	---	0000074 // regulation of progression through cell cycle // inferred from direct assay /// 0006334 // nucleosome assembly // inferred from electronic annotation /// 0006350 // transcription // inferred from electronic annotation /// 0006355 // regulation of transcription, DNA-dependent // inferred from direct assay /// 0006355 // regulation of transcription, DNA-dependent // inferred from electron…	0000786 // nucleosome // inferred from electronic annotation /// 0005622 // intracellular // inferred from electronic annotation /// 0005634 // nucleus // inferred from electronic annotation /// 0005694 // chromosome // inferred from electronic annotation	0003677 // DNA binding // inferred from direct assay /// 0003677 // DNA binding // inferred from electronic annotation /// 0003700 // transcription factor activity // inferred from electronic annotation /// 0043565 // sequence-specific DNA binding // inferred from electronic annotation /// 0046983 // protein dimerization activity // inferred from electronic annotation	---	---	---	---
1415900_a_at			No	no	no	no	no	no	no	no	no	no	no	no	no	Mm.4394.1	gb:BB333334 /DB_XREF=gi:15411544 /DB_XREF=BB333334 /CLONE=B830009P17 /FEA=FLmRNA /CNT=272 /TID=Mm.4394.1 /TIER=Stack /STK=8 /UG=Mm.4394 /LL=16590 /UG_GENE=Kit /UG_TITLE=kit oncogene /FL=gb:NM_021099.2	BB333334	Mm.247073	chr5:75856658-75938391 (+) // 95.36 // qC3.3	kit oncogene	Kit	chr5 C3.3|5 42.0 cM	ENSMUSG00000005672	16590	A4ZVL1 /// P05532 /// Q3ULJ6 /// Q6QJB7 /// Q6QJB8 /// Q7TS86 /// Q8C8K9	NP_066922.1	NM_021099	96677	0006468 // protein amino acid phosphorylation // inferred from direct assay /// 0006468 // protein amino acid phosphorylation // inferred from electronic annotation /// 0006935 // chemotaxis // traceable author statement /// 0007169 // transmembrane receptor protein tyrosine kinase signaling pathway // inferred from electronic annotation /// 0007243 // protein kinase cascade // inferred from dire…	0009897 // external side of plasma membrane // inferred from direct assay /// 0016020 // membrane // inferred from electronic annotation /// 0016021 // integral to membrane // inferred from reviewed computational analysis /// 0016021 // integral to membrane // inferred from electronic annotation	0000166 // nucleotide binding // inferred from electronic annotation /// 0004672 // protein kinase activity // inferred from electronic annotation /// 0004713 // protein-tyrosine kinase activity // inferred from electronic annotation /// 0004714 // transmembrane receptor protein tyrosine kinase activity // inferred from electronic annotation /// 0004872 // receptor activity // inferred from elect…	---	IPR013106 // Immunoglobulin V-set // 0.0082	ENSMUSP00000005815 // span:524-546,656-678 // numtm:2 /// NP_066922.1 // span:520-542,652-674 // numtm:2	---
1415901_at			No	no	no	no	no	no	no	no	no	no	no	no	no	Mm.137885.1	gb:NM_011962.1 /DB_XREF=gi:6755109 /GEN=Plod3 /FEA=FLmRNA /CNT=258 /TID=Mm.137885.1 /TIER=FL+Stack /STK=175 /UG=Mm.137885 /LL=26433 /DEF=Mus musculus procollagen-lysine, 2-oxoglutarate 5-dioxygenase 3 (Plod3), mRNA. /PROD=procollagen-lysine, 2-oxoglutarate 5-dioxygenase3 /FL=gb:AF046783.1 gb:NM_011962.1	NM_011962	Mm.251003	chr5:137271648-137281246 (+) // 98.33 // qG2	procollagen-lysine, 2-oxoglutarate 5-dioxygenase 3	Plod3	chr5 G2|5 80.0 cM	ENSMUSG00000004846	26433	Q9R0E1	NP_036092.1	NM_011962	1347008	0006464 // protein modification process // inferred from reviewed computational analysis /// 0019538 // protein metabolic process // inferred from electronic annotation	0005615 // extracellular space // inferred from reviewed computational analysis /// 0005783 // endoplasmic reticulum // inferred from reviewed computational analysis /// 0005783 // endoplasmic reticulum // inferred from electronic annotation /// 0016020 // membrane // inferred from reviewed computational analysis /// 0016020 // membrane // inferred from electronic annotation	0005506 // iron ion binding // inferred from electronic annotation /// 0005515 // protein binding // inferred from electronic annotation /// 0008475 // procollagen-lysine 5-dioxygenase activity // inferred from reviewed computational analysis /// 0008475 // procollagen-lysine 5-dioxygenase activity // inferred from electronic annotation /// 0016491 // oxidoreductase activity // inferred from revi…	---	---	---	---
1415902_at			No	no	no	no	no	no	no	no	no	no	no	no	no	Mm.30250.1	gb:NM_138600.1 /DB_XREF=gi:20070417 /GEN=D18Wsu181e /FEA=FLmRNA /CNT=262 /TID=Mm.30250.1 /TIER=FL /STK=2 /UG=Mm.30250 /LL=28121 /DEF=Mus musculus DNA segment, Chr 18, Wayne State University 181, expressed (D18Wsu181e), mRNA. /PROD=DNA segment, Chr 18, Wayne State University 181,expressed /FL=gb:BC012407.1 gb:NM_138600.1	BC012407	Mm.30250	chr18:56650416-56698303 (-) // 96.74 // qD3	aldehyde dehydrogenase family 7, member A1	Aldh7a1	chr18 D3|18 29.0 cM	ENSMUSG00000053644	110695	Q3TFC7 /// Q3TVH7 /// Q3UKT6 /// Q9DBF1	NP_613066.1	NM_138600	---	0007605 // sensory perception of sound // inferred from reviewed computational analysis /// 0008152 // metabolic process // inferred from reviewed computational analysis /// 0008152 // metabolic process // inferred from electronic annotation	0005739 // mitochondrion // inferred from direct assay	0004043 // L-aminoadipate-semialdehyde dehydrogenase activity // inferred from electronic annotation /// 0016491 // oxidoreductase activity // inferred from electronic annotation	---	---	---	---
1415903_at			No	no	no	no	no	no	no	no	no	no	no	no	no	Mm.103568.1	gb:NM_134086.1 /DB_XREF=gi:19527313 /GEN=Slc38a1 /FEA=FLmRNA /CNT=217 /TID=Mm.103568.1 /TIER=FL+Stack /STK=174 /UG=Mm.103568 /LL=105727 /DEF=Mus musculus solute carrier family 38, member 1 (Slc38a1), mRNA. /PROD=solute carrier family 38, member 1 /FL=gb:AF184240.2 gb:NM_134086.1	NM_134086	Mm.103568	chr15:96404022-96470204 (-) // 99.09 // qF1	solute carrier family 38, member 1	Slc38a1	chr15 F1	ENSMUSG00000023169	105727	Q3TNM1 /// Q3TQ53 /// Q6NXZ2 /// Q8BHI3 /// Q8BXE2 /// Q8K2P7 /// Q99PR1	NP_598847.2	NM_134086	2145895	0006865 // amino acid transport // inferred from reviewed computational analysis /// 0006868 // glutamine transport // inferred from direct assay	0005624 // membrane fraction // inferred from direct assay /// 0005886 // plasma membrane // inferred from direct assay /// 0016020 // membrane // inferred from reviewed computational analysis /// 0016021 // integral to membrane // inferred from reviewed computational analysis /// 0030424 // axon // inferred from direct assay	0005275 // amine transmembrane transporter activity // inferred from reviewed computational analysis /// 0015186 // L-glutamine transmembrane transporter activity // inferred from direct assay	---	---	BAC28597.1 // span:75-97,102-124,148-169,189-211,216-238,273-295,307-329,349-371,392-411,415-437,450-472 // numtm:11 /// BAC38310.1 // span:75-97,102-124,148-169,189-211,216-238,273-295,307-329,349-371,392-411,415-437,450-472 // numtm:11 /// BAE37532.1 //	---
1415904_at			No	no	no	no	no	no	no	no	no	no	no	no	no	Mm.1514.1	gb:NM_008509.1 /DB_XREF=gi:6678709 /GEN=Lpl /FEA=FLmRNA /CNT=419 /TID=Mm.1514.1 /TIER=FL+Stack /STK=23 /UG=Mm.1514 /LL=16956 /DEF=Mus musculus lipoprotein lipase (Lpl), mRNA. /PROD=lipoprotein lipase /FL=gb:BC003305.1 gb:NM_008509.1	BC003305	Mm.1514	chr8:71809542-71835921 (+) // 89.66 // qB3.3	lipoprotein lipase	Lpl	chr8 B3.3|8 33.0 cM	---	16956	P11152 /// Q3U5U0 /// Q3U6S8 /// Q3U715 /// Q3U784 /// Q3U831 /// Q3U841 /// Q3U9P4 /// Q3UAX2 /// Q3UB54 /// Q3UB98 /// Q3UBE9 /// Q3UC44 /// Q3UC81 /// Q3UCD4 /// Q3UCH4 /// Q3UCZ2 /// Q4FJQ8 /// Q542L4 /// Q8C562	NP_032535.2	NM_008509	---	0006629 // lipid metabolic process // inferred from electronic annotation /// 0016042 // lipid catabolic process // inferred from electronic annotation	0005615 // extracellular space // inferred from reviewed computational analysis /// 0016020 // membrane // inferred from electronic annotation /// 0042627 // chylomicron // inferred from electronic annotation	0003824 // catalytic activity // inferred from electronic annotation /// 0004465 // lipoprotein lipase activity // inferred from direct assay /// 0004465 // lipoprotein lipase activity // inferred from electronic annotation /// 0005319 // lipid transporter activity // inferred from electronic annotation /// 0008201 // heparin binding // inferred from electronic annotation /// 0016787 // hydrolase…	Fatty_Acid_Degradation // GenMAPP /// Fatty_Acid_Degradation // GenMAPP /// Statin_Pathway_PharmGKB // GenMAPP /// Statin_Pathway_PharmGKB // GenMAPP	---	---	---
1415905_at			No	no	no	no	no	no	no	no	no	no	no	no	no	Mm.142731.1	gb:NM_009042.1 /DB_XREF=gi:6677702 /GEN=Reg1 /FEA=FLmRNA /CNT=214 /TID=Mm.142731.1 /TIER=FL+Stack /STK=173 /UG=Mm.142731 /LL=19692 /DEF=Mus musculus regenerating islet-derived 1 (Reg1), mRNA. /PROD=regenerating islet-derived 1 /FL=gb:NM_009042.1	NM_009042	Mm.142731	chr6:78355474-78358177 (+) // 92.35 // qC3	regenerating islet-derived 1	Reg1	chr6 C-D|6 33.5 cM	ENSMUSG00000059654	19692	P43137 /// Q3TV26 /// Q8C6F9	NP_033068.1	NM_009042	97895	---	0005615 // extracellular space // inferred from reviewed computational analysis	0005529 // sugar binding // inferred from electronic annotation	---	---	---	---
1415906_at			No	no	no	no	no	no	no	no	no	no	no	no	no	Mm.142729.1	gb:NM_021278.1 /DB_XREF=gi:10946577 /GEN=Tmsb4x /FEA=FLmRNA /CNT=360 /TID=Mm.142729.1 /TIER=FL+Stack /STK=172 /UG=Mm.142729 /LL=19241 /DEF=Mus musculus thymosin, beta 4, X chromosome (Tmsb4x), mRNA. /PROD=thymosin, beta 4, X chromosome /FL=gb:NM_021278.1 gb:BC018286.1	NM_021278	Mm.142729	chrX:162551198-162552157 (-) // 71.91 // qF5	thymosin, beta 4, X chromosome /// similar to thymosin beta-4	LOC100047211 /// Tmsb4x	chrX F5|X 72.5 cM	ENSMUSG00000049775	100047211 /// 19241	P20065 /// Q6ZWX2	NP_067253.1 /// XP_001477701.1	NM_021278 /// XM_001477651	99510 /// 99510	0007010 // cytoskeleton organization and biogenesis // inferred from electronic annotation /// 0030334 // regulation of cell migration // inferred from direct assay	0005634 // nucleus // inferred from direct assay /// 0005737 // cytoplasm // inferred from electronic annotation /// 0005829 // cytosol // inferred from direct assay /// 0005856 // cytoskeleton // inferred from electronic annotation	0003779 // actin binding // inferred from electronic annotation /// 0005515 // protein binding // inferred from physical interaction	---	---	---	---
1415907_at			No	no	no	no	no	no	no	no	no	no	no	no	no	Mm.7417.1	gb:NM_007632.1 /DB_XREF=gi:6724312 /GEN=Ccnd3 /FEA=FLmRNA /CNT=286 /TID=Mm.7417.1 /TIER=FL+Stack /STK=172 /UG=Mm.7417 /LL=12445 /DEF=Mus musculus cyclin D3 (Ccnd3), mRNA. /PROD=cyclin D3 /FL=gb:BC004076.1 gb:NM_007632.1 gb:M86183.1 gb:BC005605.1	NM_007632	Mm.246520	chr17:46967923-47062880 (+) // 88.52 // qC /// chr4:138616470-138618314 (-) // 63.44 // qD3	cyclin D3	Ccnd3	chr17 C|17 28.8 cM	ENSMUSG00000034165	12445	P30282 /// Q3TSW4 /// Q3TWY0	NP_001075104.1 /// NP_001075105.1 /// NP_031658.1	NM_001081635 /// NM_001081636 /// NM_007632	---	0000074 // regulation of progression through cell cycle // inferred from direct assay /// 0000074 // regulation of progression through cell cycle // inferred from electronic annotation /// 0007049 // cell cycle // inferred from electronic annotation /// 0007165 // signal transduction // inferred from direct assay /// 0042098 // T cell proliferation // inferred from mutant phenotype /// 0051301 //…	0005634 // nucleus // inferred from electronic annotation /// 0005737 // cytoplasm // inferred from electronic annotation	0004693 // cyclin-dependent protein kinase activity // inferred from direct assay /// 0005515 // protein binding // inferred from physical interaction /// 0016538 // cyclin-dependent protein kinase regulator activity // inferred from electronic annotation	Cell_Cycle_KEGG // GenMAPP /// G1_to_S_cell_cycle_Reactome // GenMAPP /// Wnt_Signaling // GenMAPP	---	---	---
1415908_at			No	no	no	no	no	no	no	no	no	no	no	no	no	Mm.20445.1	gb:BC011213.1 /DB_XREF=gi:15029959 /FEA=FLmRNA /CNT=222 /TID=Mm.20445.1 /TIER=FL+Stack /STK=172 /UG=Mm.20445 /LL=22110 /UG_GENE=Tspyl /DEF=Mus musculus, Similar to testis-specific protein, Y-encoded-like, clone MGC:18337 IMAGE:4196841, mRNA, complete cds. /PROD=Similar to testis-specific protein,Y-encoded-like /FL=gb:BC011213.1 gb:NM_009433.1 gb:AF042180.1	AF042180	Mm.20445	chr10:33971630-33974304 (+) // 92.6 // qB1	testis-specific protein, Y-encoded-like 1	Tspyl1	chr10 B1	ENSMUSG00000047514	22110	O88852	NP_033459.1	NM_009433	---	0006334 // nucleosome assembly // inferred from reviewed computational analysis /// 0006334 // nucleosome assembly // inferred from electronic annotation	0005622 // intracellular // inferred from electronic annotation /// 0005634 // nucleus // inferred from reviewed computational analysis /// 0005634 // nucleus // inferred from electronic annotation	0003677 // DNA binding // inferred from reviewed computational analysis	---	---	---	---
1415909_at			No	no	no	no	no	no	no	no	no	no	no	no	no	Mm.4540.1	gb:NM_016737.1 /DB_XREF=gi:14389430 /GEN=Stip1 /FEA=FLmRNA /CNT=298 /TID=Mm.4540.1 /TIER=FL+Stack /STK=171 /UG=Mm.4540 /LL=20867 /DEF=Mus musculus stress-induced phosphoprotein 1 (Stip1), mRNA. /PROD=stress-induced phosphoprotein 1 /FL=gb:NM_016737.1 gb:BC003794.1 gb:U27830.1	NM_016737	Mm.258633	chr19:7087745-7107070 (-) // 96.57 // qA	stress-induced phosphoprotein 1	Stip1	chr19 A	---	20867	Q3THQ5 /// Q60864	NP_058017.1	NM_016737	---	0006950 // response to stress // inferred from reviewed computational analysis	0005634 // nucleus // inferred from reviewed computational analysis /// 0005737 // cytoplasm // inferred from electronic annotation /// 0005794 // Golgi apparatus // inferred from reviewed computational analysis	0005488 // binding // inferred from electronic annotation	---	---	---	---
[truncated: 22,370 more rows]

## Sheet: B. Selected genes from DAVID
early-late	Title	GeneName	Primary GO Biological Process	Secondary GO Biological Process	annotation1	annotation2	annotation3	annotation 4	annotation5	annotation6	annotation7	annotation8	annotation9	annotation10	Early_pattern	Late_pattern	Pattern	omit
late	---	---	un-annotated	un-annotated											no	Up_BALBLpsd_Tumor	Up_BALBLpsd_Tumor	T
late	---	---	un-annotated	un-annotated											no	Up_BALB_Tumor	Up_BALB_Tumor	T
late	RIKEN cDNA 5730596K20 gene	5730596K20Rik	immune response	immune response	immune response										no	Up_BALB_Tumor	Up_BALB_Tumor
[truncated: 288 more rows]

## Sheet: C.All EarlyGenes-DAVID analysis
Category	Term	Count	%	PValue	Genes	List Total	Pop Hits	Pop Total	Fold Enrichment	Bonferroni	Benjamini	FDR
[truncated: 435 more rows]

[truncated: 3 more sheets: D. All_LateGenes-DAVID Analysis, E.  BALB UN gene DAVID, F. BALBLpsd UN gene DAVID ]
